# Supplementary material for: N-(2,4,6-Trimethyl­phen­yl)succinamic acid
Source: Acta Crystallogr Sect E Struct Rep Online. 2009 Jul 31;65(Pt 8):o2056. doi: 10.1107/S1600536809029791 (PMC2977192; doi:10.1107/S1600536809029791)
Supplement: Supplementary file 2 [file e-65-o2056-Isup2.hkl]

# 
# h,k,l, Fc-squared, Fo-squared, sigma(Fo-squared) and status flag 
# 
data_I
_shelx_title ' A22 P-1' 
_shelx_refln_list_code          4 
_shelx_F_calc_maximum      108.34 
_exptl_crystal_F_000       252.00 
_reflns_d_resolution_high  0.8378 
 
loop_ 
 _symmetry_equiv_pos_as_xyz 
 'x, y, z' 
 '-x, -y, -z' 
 
_cell_length_a     4.7646 
_cell_length_b    10.8590 
_cell_length_c    13.1110 
_cell_angle_alpha  70.217 
_cell_angle_beta   86.158 
_cell_angle_gamma  79.351 
 
_shelx_F_squared_multiplier     1.000 
 
loop_ 
 _refln_index_h 
 _refln_index_k 
 _refln_index_l 
 _refln_F_squared_calc 
 _refln_F_squared_meas 
 _refln_F_squared_sigma 
 _refln_observed_status 
   1   0   0     2328.75     2544.48     45.76 o 
   2   0   0      385.75      490.20      3.69 o 
   3   0   0      558.14      648.01      5.59 o 
   4   0   0       98.20       93.55      2.53 o 
   5   0   0       29.47       29.11      0.96 o 
  -5   1   0       19.95       17.95      0.82 o 
  -4   1   0        5.17        4.46      0.68 o 
  -3   1   0       55.41       47.71      1.35 o 
  -2   1   0        0.06        0.44      0.27 o 
  -1   1   0      217.48      232.73      1.33 o 
   0   1   0       51.46       35.82      0.53 o 
   1   1   0      198.15      197.07      1.96 o 
   2   1   0      124.82      123.76      1.73 o 
   3   1   0       32.25       40.69      1.19 o 
   4   1   0        8.41        6.38      0.59 o 
   5   1   0       11.57       12.56      0.73 o 
  -5   2   0        1.91        1.78      0.43 o 
  -4   2   0        4.37        5.01      0.62 o 
  -3   2   0        1.39       -0.28      0.66 o 
  -2   2   0       90.13      116.80      1.89 o 
  -1   2   0       36.86       41.85      1.06 o 
   0   2   0     4191.14     4250.62     20.32 o 
   1   2   0    11736.57    14390.85    138.70 o 
   2   2   0      135.82      177.63      2.16 o 
   3   2   0       32.90       48.48      1.30 o 
   4   2   0       33.22       32.82      1.01 o 
   5   2   0       40.22       36.35      1.12 o 
  -5   3   0       24.30       21.37      0.71 o 
  -4   3   0       24.51       23.77      1.00 o 
  -3   3   0       24.29       22.22      0.78 o 
  -2   3   0      214.85      208.56      2.78 o 
  -1   3   0     2116.66     2139.27     51.65 o 
   0   3   0      424.90      417.77      2.01 o 
   1   3   0      340.40      283.09      4.17 o 
   2   3   0      604.48      648.16      4.70 o 
   3   3   0       19.27       18.63      0.69 o 
   4   3   0       85.59       86.30      2.41 o 
   5   3   0       63.31       62.56      1.66 o 
  -4   4   0        0.12        0.41      0.59 o 
  -3   4   0       21.07       25.23      0.93 o 
  -2   4   0       95.85       91.91      2.05 o 
  -1   4   0        1.57        1.10      0.19 o 
   0   4   0       58.29       57.94      0.83 o 
   1   4   0      201.48      222.31      5.84 o 
   2   4   0      423.20      481.93      4.23 o 
   3   4   0      108.66      132.48      2.60 o 
   4   4   0        7.05        8.61      0.68 o 
   5   4   0        3.26        2.42      0.50 o 
  -4   5   0        0.68        1.17      0.43 o 
  -3   5   0        4.22        4.52      0.57 o 
  -2   5   0        2.28        0.78      0.39 o 
  -1   5   0       58.71       64.64      1.12 o 
   0   5   0      597.25      595.67      5.70 o 
   1   5   0       93.49       98.51      2.44 o 
   2   5   0        6.04        2.58      0.37 o 
   3   5   0       74.48       68.03      1.96 o 
   4   5   0       33.88       31.41      1.07 o 
   5   5   0       19.77       15.96      0.75 o 
  -4   6   0        0.26       -0.18      0.57 o 
  -3   6   0       18.97       16.49      0.89 o 
  -2   6   0       74.57       75.96      2.19 o 
  -1   6   0        4.76        3.02      0.26 o 
   0   6   0      162.51      157.19      1.78 o 
   1   6   0       24.12       21.92      0.69 o 
   2   6   0       15.80       22.73      0.71 o 
   3   6   0       30.68       27.81      0.96 o 
   4   6   0       19.87       22.88      1.00 o 
   5   6   0        8.13        6.19      0.50 o 
  -4   7   0       11.07       11.83      0.52 o 
  -3   7   0        0.70        1.12      0.41 o 
  -2   7   0       42.47       40.73      1.19 o 
  -1   7   0       74.33       66.55      1.41 o 
   0   7   0        0.93        1.61      0.26 o 
   1   7   0       11.92       10.29      0.55 o 
   2   7   0       45.92       55.87      1.53 o 
   3   7   0       15.13       14.76      0.75 o 
   4   7   0        0.18        0.00      0.59 o 
   5   7   0        1.42        2.31      0.36 o 
  -3   8   0       18.32       18.18      0.76 o 
  -2   8   0        1.54        0.76      0.44 o 
  -1   8   0       44.43       42.22      1.31 o 
   0   8   0       61.51       53.77      1.86 o 
   1   8   0        7.48        7.86      0.38 o 
   2   8   0        8.41       10.69      0.60 o 
   3   8   0        2.18        1.65      0.52 o 
   4   8   0        9.92       10.47      0.69 o 
  -3   9   0       23.70       27.67      0.84 o 
  -2   9   0        0.00       -0.05      0.41 o 
  -1   9   0       20.61       20.24      0.65 o 
   0   9   0       87.21       86.02      1.78 o 
   1   9   0        2.66        3.21      0.38 o 
   2   9   0        1.83        1.87      0.52 o 
   3   9   0        1.31        1.99      0.43 o 
   4   9   0        0.24        0.48      0.34 o 
  -2  10   0        0.64        0.34      0.34 o 
  -1  10   0        0.92        0.78      0.64 o 
   0  10   0        2.49        3.70      1.02 o 
   1  10   0        3.76        4.48      0.40 o 
   2  10   0        4.78        3.91      0.53 o 
   3  10   0        8.97        9.82      0.60 o 
   4  10   0        1.18        1.19      0.28 o 
  -1  11   0       11.92       13.26      0.43 o 
   0  11   0       15.83       18.69      0.55 o 
   1  11   0       40.01       43.49      1.09 o 
   2  11   0        0.01       -0.20      0.52 o 
   3  11   0        7.10        9.18      0.52 o 
   0  12   0        4.18        5.04      0.26 o 
   1  12   0        5.97        5.68      0.31 o 
  -2 -11   1        1.22        1.74      0.34 o 
  -1 -11   1       23.17       23.99      1.21 o 
   0 -11   1        8.48        7.69      0.69 o 
   1 -11   1        6.11        6.17      0.44 o 
  -3 -10   1        1.19        1.94      0.36 o 
  -2 -10   1        0.18       -0.62      0.62 o 
  -1 -10   1       10.94       10.58      0.53 o 
   0 -10   1        1.51        1.96      0.34 o 
   1 -10   1        5.38        4.78      0.44 o 
   2 -10   1        8.29        9.92      0.53 o 
  -4  -9   1        4.28        5.09      0.46 o 
  -3  -9   1        2.44        2.74      0.46 o 
  -2  -9   1        0.95        0.69      0.44 o 
  -1  -9   1        8.94        8.07      0.47 o 
   0  -9   1        1.81        2.16      0.34 o 
   1  -9   1        1.02        0.32      0.46 o 
   2  -9   1        0.92        0.76      0.44 o 
  -4  -8   1       34.51       31.56      1.00 o 
  -3  -8   1        0.00       -0.69      0.69 o 
  -2  -8   1        4.22        4.50      0.50 o 
  -1  -8   1        2.92        2.06      0.31 o 
   0  -8   1      109.56      114.47      1.94 o 
   1  -8   1        2.19        1.85      0.31 o 
   2  -8   1        4.04        3.77      0.48 o 
   3  -8   1        0.00        0.39      0.30 o 
  -5  -7   1        0.61        1.00      0.30 o 
  -4  -7   1       36.42       38.02      1.14 o 
  -3  -7   1        0.01        0.62      0.37 o 
  -2  -7   1        1.64        3.06      0.50 o 
  -1  -7   1       18.82       22.57      0.76 o 
   0  -7   1       63.64       65.97      1.55 o 
   1  -7   1       34.37       31.62      1.21 o 
   2  -7   1        5.27        5.17      0.57 o 
   3  -7   1        2.42        2.28      0.50 o 
  -5  -6   1        2.65        2.92      0.43 o 
  -4  -6   1       12.62       11.52      0.78 o 
  -3  -6   1       85.85       98.81      2.50 o 
  -2  -6   1       39.07       34.57      1.09 o 
  -1  -6   1       10.87       11.45      0.36 o 
   0  -6   1       23.91       28.02      0.64 o 
   1  -6   1       31.14       31.28      0.67 o 
   2  -6   1        1.69        1.05      0.36 o 
   3  -6   1        0.12        0.37      0.50 o 
   4  -6   1        0.85        1.19      0.36 o 
  -5  -5   1        0.00       -0.48      0.48 o 
  -4  -5   1        2.31        1.42      0.50 o 
  -3  -5   1        1.09        0.37      0.69 o 
  -2  -5   1      111.36      117.66      2.21 o 
  -1  -5   1       80.73      106.49      2.37 o 
   0  -5   1      251.00      242.46      6.06 o 
   1  -5   1      669.40      665.16      8.00 o 
   2  -5   1        3.27        2.36      0.41 o 
   3  -5   1        5.69        6.21      0.62 o 
   4  -5   1        0.00        0.14      0.36 o 
  -5  -4   1       51.62       51.02      1.44 o 
  -4  -4   1       18.87       21.24      0.92 o 
  -3  -4   1       20.26       24.73      0.82 o 
  -2  -4   1     1343.20     1568.12      8.91 o 
  -1  -4   1      132.55      112.28      1.21 o 
   0  -4   1      123.11       99.69      2.36 o 
   1  -4   1      142.99      120.29      1.37 o 
   2  -4   1        0.31        0.25      0.46 o 
   3  -4   1        3.95        7.08      0.60 o 
   4  -4   1        0.81        1.26      0.46 o 
  -5  -3   1        3.77        2.35      0.52 o 
  -4  -3   1        4.73        6.31      0.55 o 
  -3  -3   1        2.15        2.99      0.44 o 
  -2  -3   1      266.27      258.62      2.84 o 
  -1  -3   1       25.14       29.79      0.57 o 
   0  -3   1      534.11      502.10      4.95 o 
   1  -3   1     1891.52     1910.80     50.50 o 
   2  -3   1      217.37      239.68      3.03 o 
   3  -3   1        0.04        0.27      0.53 o 
   4  -3   1        7.38        6.46      0.60 o 
   5  -3   1        7.82        6.97      0.48 o 
  -5  -2   1       13.95       11.72      0.73 o 
  -4  -2   1       84.09       90.48      2.41 o 
  -3  -2   1       25.55       31.42      0.98 o 
  -2  -2   1      588.21      675.41      4.68 o 
  -1  -2   1     3002.48     3172.95     34.54 o 
   0  -2   1      651.11      571.89      3.01 o 
   1  -2   1       89.18       90.50      2.43 o 
   2  -2   1       51.34       54.12      1.32 o 
   3  -2   1       10.30       12.79      0.62 o 
   4  -2   1       49.79       45.76      1.42 o 
   5  -2   1        9.80        7.51      0.53 o 
  -5  -1   1        0.01       -0.60      0.66 o 
  -4  -1   1      166.37      158.38      3.23 o 
  -3  -1   1       10.05        8.36      0.50 o 
  -2  -1   1       31.06       36.44      0.98 o 
  -1  -1   1      113.11       97.01      1.36 o 
   0  -1   1     2044.39     2014.17     23.90 o 
   1  -1   1      124.49      102.98      0.88 o 
   2  -1   1     1490.36     1715.39      8.74 o 
   3  -1   1      233.66      239.23      3.40 o 
   4  -1   1        2.22        1.96      0.55 o 
   5  -1   1       10.02        9.67      0.64 o 
  -5   0   1       18.90       17.31      0.80 o 
  -4   0   1       17.80       21.17      0.84 o 
  -3   0   1       79.05       77.50      1.89 o 
  -2   0   1      107.79      122.25      1.75 o 
  -1   0   1      535.83      523.21     20.07 o 
   0   0   1      213.37      193.65      2.00 o 
   1   0   1        7.56        5.91      0.18 o 
   2   0   1       21.24       23.54      0.71 o 
   3   0   1        1.23        1.67      0.37 o 
   4   0   1       55.92       56.04      1.75 o 
   5   0   1       50.53       45.01      1.39 o 
  -5   1   1        0.07       -0.50      0.66 o 
  -4   1   1        1.59        1.37      0.59 o 
  -3   1   1       63.69       65.77      1.87 o 
  -2   1   1      228.87      248.92      2.73 o 
  -1   1   1       55.66       59.19      1.17 o 
   0   1   1      927.18      790.15      5.66 o 
   1   1   1     3727.37     3639.55     60.80 o 
   2   1   1      265.83      289.92      2.81 o 
   3   1   1      295.63      361.97      4.15 o 
   4   1   1       14.39       18.82      0.87 o 
   5   1   1       36.65       35.47      1.10 o 
  -5   2   1        8.67        8.09      0.59 o 
  -4   2   1       13.16       12.63      0.84 o 
  -3   2   1        0.01        0.48      0.62 o 
  -2   2   1        8.60       15.44      0.52 o 
  -1   2   1      487.70      456.99     10.87 o 
   0   2   1      247.52      222.44      1.13 o 
   1   2   1      422.01      378.79      1.94 o 
   2   2   1        5.68        6.49      0.36 o 
   3   2   1       32.64       38.87      1.14 o 
   4   2   1       11.64       14.41      0.73 o 
   5   2   1        9.60        9.32      0.66 o 
  -5   3   1        4.81        4.32      0.46 o 
  -4   3   1      110.34      114.21      2.80 o 
  -3   3   1       85.07       87.16      2.21 o 
  -2   3   1       10.50       12.89      0.50 o 
  -1   3   1     1154.66     1161.23     37.29 o 
   0   3   1       55.50       51.24      0.64 o 
   1   3   1      176.73      177.88      1.28 o 
   2   3   1       47.51       38.00      1.09 o 
   3   3   1        1.87        1.64      0.37 o 
   4   3   1        4.33        1.69      0.48 o 
   5   3   1       11.29       13.23      0.75 o 
  -4   4   1        8.85        9.32      0.73 o 
  -3   4   1       21.97       22.11      0.87 o 
  -2   4   1       17.03       19.55      0.62 o 
  -1   4   1        3.76        1.44      0.17 o 
   0   4   1     1461.36     1321.58     20.79 o 
   1   4   1        8.95       12.73      0.28 o 
   2   4   1       80.53       87.57      1.68 o 
   3   4   1      123.30      136.15      2.61 o 
   4   4   1       26.41       27.03      0.93 o 
   5   4   1       40.81       36.85      1.09 o 
  -4   5   1        6.07        7.36      0.60 o 
  -3   5   1      156.22      167.73      3.36 o 
  -2   5   1      128.91      127.04      2.53 o 
  -1   5   1      128.10      114.73      3.42 o 
   0   5   1      592.94      544.34      3.27 o 
   1   5   1       17.87       22.46      0.60 o 
   2   5   1       77.59       87.36      1.84 o 
   3   5   1        9.53        9.23      0.57 o 
   4   5   1       27.48       27.99      1.00 o 
   5   5   1        1.30        0.55      0.64 o 
  -4   6   1        0.95        0.64      0.37 o 
  -3   6   1        8.09        7.13      0.64 o 
  -2   6   1      108.86      109.12      2.51 o 
  -1   6   1       54.93       55.24      1.13 o 
   0   6   1      172.67      147.00      1.67 o 
   1   6   1       15.56       16.50      0.40 o 
   2   6   1       12.56       10.60      0.52 o 
   3   6   1        0.10        0.73      0.39 o 
   4   6   1       17.33       18.50      0.89 o 
   5   6   1       17.39       15.73      0.71 o 
  -4   7   1       15.73       17.98      0.62 o 
  -3   7   1        0.61        1.51      0.43 o 
  -2   7   1       65.25       70.61      1.92 o 
  -1   7   1      199.85      202.97      6.14 o 
   0   7   1        3.26        5.15      0.29 o 
   1   7   1        2.57        3.44      0.26 o 
   2   7   1       49.24       37.46      1.16 o 
   3   7   1       24.64       23.04      0.85 o 
   4   7   1        2.55        0.92      0.50 o 
   5   7   1        4.44        5.53      0.44 o 
  -3   8   1        8.70        8.71      0.60 o 
  -2   8   1        9.84       11.15      0.71 o 
  -1   8   1      296.43      288.68      9.57 o 
   0   8   1       91.16       80.79      1.57 o 
   1   8   1        0.47        0.11      0.39 o 
   2   8   1       81.89       77.84      2.30 o 
   3   8   1        8.26        9.21      0.71 o 
   4   8   1        5.08        4.23      0.44 o 
  -3   9   1        6.10        8.71      0.52 o 
  -2   9   1        0.68        1.05      0.43 o 
  -1   9   1      133.06      133.04      2.18 o 
   0   9   1       40.55       45.62      2.29 o 
   1   9   1        7.15        7.10      0.43 o 
   2   9   1        0.71        1.10      0.46 o 
   3   9   1        0.75        0.82      0.50 o 
   4   9   1        1.77        1.62      0.41 o 
  -2  10   1        4.23        5.10      0.50 o 
  -1  10   1        4.02        3.89      0.36 o 
   0  10   1       80.14       78.61      1.95 o 
   1  10   1       58.48       53.71      1.16 o 
   2  10   1        0.04        0.20      0.69 o 
   3  10   1       12.75       10.42      0.69 o 
   4  10   1        0.13        0.66      0.30 o 
  -1  11   1        9.01        8.26      0.39 o 
   0  11   1       34.64       33.32      0.73 o 
   1  11   1        0.19       -0.32      0.52 o 
   2  11   1        3.67        4.07      0.50 o 
   3  11   1        5.07        3.91      0.43 o 
   0  12   1        0.31        0.90      0.20 o 
   1  12   1       27.85       28.30      0.59 o 
   2  12   1       11.13       10.00      0.50 o 
  -2 -11   2        0.00        0.32      0.43 o 
  -1 -11   2        0.09        0.05      0.34 o 
   0 -11   2        0.36        0.57      0.21 o 
  -3 -10   2        0.23       -0.04      0.46 o 
  -2 -10   2        0.28        0.82      0.36 o 
  -1 -10   2        9.32        8.98      0.49 o 
   0 -10   2       17.96       16.78      0.62 o 
   1 -10   2        0.16        0.07      0.33 o 
  -4  -9   2       36.70       37.14      1.05 o 
  -3  -9   2        7.96        8.77      0.62 o 
  -2  -9   2        3.47        2.86      0.43 o 
  -1  -9   2       31.29       33.40      0.78 o 
   0  -9   2        1.77        1.05      0.34 o 
   1  -9   2        4.80        4.70      0.35 o 
   2  -9   2        3.02        2.49      0.44 o 
  -4  -8   2       29.58       24.58      0.84 o 
  -3  -8   2       16.99       15.58      0.78 o 
  -2  -8   2        0.21       -0.12      0.50 o 
  -1  -8   2        0.61        0.54      0.40 o 
   0  -8   2       38.26       34.90      0.74 o 
   1  -8   2        3.21        3.35      0.44 o 
   2  -8   2        0.63        1.16      0.41 o 
   3  -8   2        1.25        1.30      0.34 o 
  -4  -7   2       19.22       17.63      0.85 o 
  -3  -7   2       71.56       83.14      2.41 o 
  -2  -7   2        4.73        3.98      0.46 o 
  -1  -7   2       58.46       52.73      1.08 o 
   0  -7   2       16.36       14.79      0.64 o 
   1  -7   2       18.48       15.49      0.50 o 
   2  -7   2        0.02       -0.44      0.57 o 
   3  -7   2        4.26        2.88      0.46 o 
  -5  -6   2        3.74        3.50      0.41 o 
  -4  -6   2       73.55       58.42      1.78 o 
  -3  -6   2      130.99      138.77      3.05 o 
  -2  -6   2        6.32        6.42      0.52 o 
  -1  -6   2        2.27        0.78      0.23 o 
   0  -6   2        1.51        0.96      0.35 o 
   1  -6   2        2.74        3.41      0.44 o 
   2  -6   2        0.17       -0.43      0.60 o 
   3  -6   2        3.68        5.85      0.60 o 
   4  -6   2        1.42        1.76      0.32 o 
  -5  -5   2        5.23        5.58      0.48 o 
  -4  -5   2       23.22       25.07      1.00 o 
  -3  -5   2       43.84       44.61      1.30 o 
  -2  -5   2      115.32      140.64      2.55 o 
  -1  -5   2       81.53       76.54      1.21 o 
   0  -5   2      222.49      198.75      1.92 o 
   1  -5   2       14.82        9.29      0.33 o 
   2  -5   2       18.90       19.92      0.75 o 
   3  -5   2        4.44        4.21      0.57 o 
   4  -5   2        5.83        5.00      0.52 o 
  -5  -4   2        0.76       -0.14      0.53 o 
  -4  -4   2       11.07       13.53      0.87 o 
  -3  -4   2      203.41      194.82      3.31 o 
  -2  -4   2       43.91       54.34      1.48 o 
  -1  -4   2        0.21        0.44      0.24 o 
   0  -4   2       46.00       54.52      0.88 o 
   1  -4   2       77.18       84.18      3.08 o 
   2  -4   2        5.61        7.04      0.46 o 
   3  -4   2        0.40        1.35      0.37 o 
   4  -4   2       18.62       14.59      0.76 o 
  -5  -3   2        0.00       -0.43      0.53 o 
  -4  -3   2       90.60       99.37      2.57 o 
  -3  -3   2        0.02       -0.34      0.52 o 
  -2  -3   2      461.26      426.57      3.92 o 
  -1  -3   2      889.53      917.02     22.79 o 
   0  -3   2      221.93      193.02      1.92 o 
   1  -3   2      502.46      524.90      2.86 o 
   2  -3   2       35.29       33.00      0.94 o 
   3  -3   2        0.64        0.50      0.60 o 
   4  -3   2        5.37        4.43      0.66 o 
   5  -3   2        2.07        1.78      0.34 o 
  -5  -2   2        4.32        5.87      0.53 o 
  -4  -2   2       15.05       14.89      0.85 o 
  -3  -2   2      128.12      108.74      2.32 o 
  -2  -2   2      643.58      694.75      4.96 o 
  -1  -2   2      425.86      429.32     10.37 o 
   0  -2   2     1775.31     1669.10     12.16 o 
   1  -2   2      237.65      248.44      5.44 o 
   2  -2   2       54.47       77.23      1.66 o 
   3  -2   2        1.37        1.42      0.41 o 
   4  -2   2      129.91      132.91      2.96 o 
   5  -2   2       62.61       58.31      1.64 o 
  -5  -1   2        0.45        0.64      0.39 o 
  -4  -1   2       63.69       65.49      1.82 o 
  -3  -1   2        0.21        0.73      0.39 o 
  -2  -1   2      322.46      367.92      3.30 o 
  -1  -1   2     1582.18     1592.71     11.72 o 
   0  -1   2        4.93        6.05      0.18 o 
   1  -1   2     1062.56     1055.29      9.42 o 
   2  -1   2        9.03       11.12      0.46 o 
   3  -1   2       71.71       67.52      1.87 o 
   4  -1   2       10.02        8.61      0.68 o 
   5  -1   2       45.20       46.26      1.34 o 
  -5   0   2        0.93        0.48      0.62 o 
  -4   0   2       11.00       10.78      0.73 o 
  -3   0   2      190.48      219.71      3.20 o 
  -2   0   2        9.63        7.04      0.37 o 
  -1   0   2     1009.34     1083.33      3.64 o 
   0   0   2     1045.73      970.75      3.87 o 
   1   0   2      461.83      418.69      8.95 o 
   2   0   2      231.29      220.84      2.46 o 
   3   0   2      131.31      161.98      2.73 o 
   4   0   2       17.52       21.65      0.85 o 
   5   0   2       95.49       92.28      2.25 o 
  -5   1   2       15.78       15.48      0.75 o 
  -4   1   2       13.78       14.82      0.82 o 
  -3   1   2        6.45        5.14      0.44 o 
  -2   1   2      211.40      265.49      2.80 o 
  -1   1   2      577.85      564.53      2.36 o 
   0   1   2      706.31      616.85      5.31 o 
   1   1   2      648.36      619.43      4.22 o 
   2   1   2        6.37        9.00      0.37 o 
   3   1   2       41.38       43.81      1.26 o 
   4   1   2        2.84        3.24      0.48 o 
   5   1   2       94.72       88.56      2.26 o 
  -5   2   2       31.07       29.53      0.91 o 
  -4   2   2       23.67       24.39      1.03 o 
  -3   2   2       41.87       39.88      1.19 o 
  -2   2   2        1.55        3.11      0.32 o 
  -1   2   2      187.40      175.47      3.33 o 
   0   2   2        7.01        7.44      0.31 o 
   1   2   2      313.18      316.06      7.55 o 
   2   2   2      119.67      136.12      1.93 o 
   3   2   2       30.67       43.46      1.30 o 
   4   2   2        0.00        0.25      0.44 o 
   5   2   2        3.60        3.25      0.50 o 
  -5   3   2        0.01       -0.55      0.55 o 
  -4   3   2       11.39        9.82      0.84 o 
  -3   3   2       34.66       40.72      1.25 o 
  -2   3   2       13.33       10.19      0.48 o 
  -1   3   2      160.44      162.93      2.54 o 
   0   3   2      690.54      605.49      8.98 o 
   1   3   2      270.50      291.85      5.80 o 
   2   3   2      103.44      116.80      1.86 o 
   3   3   2       18.80       26.67      0.78 o 
   4   3   2      101.90       94.13      2.51 o 
   5   3   2        1.95        1.49      0.50 o 
  -4   4   2        0.22        0.55      0.75 o 
  -3   4   2      589.73      601.39      6.42 o 
  -2   4   2       83.76       76.92      1.82 o 
  -1   4   2        8.08       12.51      0.57 o 
   0   4   2     2507.45     2409.32      7.47 o 
   1   4   2       67.58       69.59      0.90 o 
   2   4   2      122.75      111.17      1.89 o 
   3   4   2       54.95       52.52      1.44 o 
   4   4   2       54.21       48.68      1.46 o 
   5   4   2       16.98       17.25      0.80 o 
  -4   5   2       10.07        9.98      0.68 o 
  -3   5   2        4.56        5.55      0.59 o 
  -2   5   2        0.12        0.14      0.52 o 
  -1   5   2       24.34       24.13      1.07 o 
   0   5   2       89.66       97.65      1.18 o 
   1   5   2       25.36       28.43      1.05 o 
   2   5   2       62.34       83.27      1.78 o 
   3   5   2       57.24       60.75      1.80 o 
   4   5   2        2.83        2.74      0.52 o 
   5   5   2        0.05       -0.55      0.60 o 
  -4   6   2        1.49        1.83      0.37 o 
  -3   6   2      126.27      123.40      2.98 o 
  -2   6   2      381.54      375.24      4.84 o 
  -1   6   2       10.58        8.75      0.51 o 
   0   6   2      121.01      144.46      2.54 o 
   1   6   2      329.96      306.88      2.44 o 
   2   6   2       32.31       32.73      0.98 o 
   3   6   2       23.13       30.19      0.96 o 
   4   6   2       11.03       11.44      0.71 o 
   5   6   2       22.59       21.85      0.78 o 
  -4   7   2        0.56        0.30      0.46 o 
  -3   7   2        0.21        0.50      0.62 o 
  -2   7   2       55.88       53.07      1.71 o 
  -1   7   2      112.21      108.69      6.04 o 
   0   7   2        5.15        4.70      0.29 o 
   1   7   2       35.79       32.16      0.72 o 
   2   7   2      183.88      197.14      3.27 o 
   3   7   2       10.35       13.14      0.68 o 
   4   7   2        0.57        0.37      0.44 o 
   5   7   2        2.98        4.80      0.43 o 
  -3   8   2        8.24        6.58      0.57 o 
  -2   8   2       88.93       84.63      2.39 o 
  -1   8   2      202.99      191.41      8.09 o 
   0   8   2       17.86       15.66      0.50 o 
   1   8   2       92.13      106.21      2.93 o 
   2   8   2       41.08       37.97      1.12 o 
   3   8   2        4.57        4.96      0.59 o 
   4   8   2        5.08        4.61      0.52 o 
   5   8   2        2.30        3.20      0.36 o 
  -3   9   2        2.28        2.97      0.43 o 
  -2   9   2        2.48        3.27      0.50 o 
  -1   9   2        0.07        0.19      0.48 o 
   0   9   2       25.84       26.04      0.65 o 
   1   9   2       12.03       11.43      1.10 o 
   2   9   2        8.30        5.90      0.64 o 
   3   9   2       10.76        9.76      0.69 o 
   4   9   2        3.77        3.75      0.48 o 
  -2  10   2       15.41       13.06      0.66 o 
  -1  10   2       54.42       54.08      1.16 o 
   0  10   2      112.27      111.40      1.96 o 
   1  10   2       12.30       11.61      0.53 o 
   2  10   2       39.14       42.06      1.26 o 
   3  10   2        2.29        1.71      0.44 o 
   4  10   2        3.00        3.68      0.39 o 
  -1  11   2        2.51        2.61      0.27 o 
   0  11   2        0.10        0.43      0.41 o 
   1  11   2        1.08        0.83      0.29 o 
   2  11   2        0.82        1.58      0.43 o 
   3  11   2        0.02       -0.37      0.41 o 
   0  12   2       18.02       17.44      1.00 o 
   1  12   2        8.19        8.34      0.36 o 
   2  12   2        6.68        6.04      0.44 o 
  -1 -11   3        0.88        0.82      0.20 o 
  -3 -10   3        8.75        8.52      0.48 o 
  -2 -10   3        4.89        5.07      0.44 o 
  -1 -10   3        6.69        7.28      0.51 o 
   0 -10   3        2.29        3.41      0.30 o 
   1 -10   3        7.09        8.65      0.45 o 
  -3  -9   3        2.20        2.29      0.46 o 
  -2  -9   3        6.24        7.29      0.62 o 
  -1  -9   3        0.50        1.67      0.84 o 
   0  -9   3       12.97       12.84      0.50 o 
   1  -9   3        8.43        6.87      0.41 o 
   2  -9   3        0.27       -0.25      0.50 o 
  -4  -8   3        1.83        1.97      0.41 o 
  -3  -8   3       44.61       45.11      1.35 o 
  -2  -8   3        4.42        3.57      0.50 o 
  -1  -8   3       31.61       32.71      0.75 o 
   0  -8   3       41.99       42.34      0.87 o 
   1  -8   3        0.61        0.88      0.28 o 
   2  -8   3        6.79        7.84      0.53 o 
   3  -8   3        1.21        1.74      0.25 o 
  -4  -7   3       95.55       85.59      2.12 o 
  -3  -7   3       12.96       10.51      0.75 o 
  -2  -7   3       13.65       12.81      0.73 o 
  -1  -7   3       65.90       76.18      1.55 o 
   0  -7   3       13.94       11.43      0.45 o 
   1  -7   3       22.09       21.11      1.15 o 
   2  -7   3        0.10        0.25      0.50 o 
   3  -7   3        6.05        4.94      0.50 o 
  -4  -6   3       10.05        8.61      0.66 o 
  -3  -6   3        5.74        7.27      0.68 o 
  -2  -6   3        2.53        3.54      0.44 o 
  -1  -6   3        0.23        0.81      0.29 o 
   0  -6   3        9.76       14.32      0.45 o 
   1  -6   3        1.39        0.43      0.44 o 
   2  -6   3       18.95       14.92      0.80 o 
   3  -6   3        7.78        7.11      0.57 o 
   4  -6   3        0.02        0.32      0.39 o 
  -5  -5   3        0.62        0.14      0.50 o 
  -4  -5   3      180.45      183.72      3.48 o 
  -3  -5   3      411.72      393.58      5.04 o 
  -2  -5   3       16.38       16.79      0.68 o 
  -1  -5   3      447.85      435.84      9.00 o 
   0  -5   3       85.60      103.15      1.46 o 
   1  -5   3       44.79       32.23      0.75 o 
   2  -5   3        0.90        0.05      0.57 o 
   3  -5   3        0.83        0.32      0.62 o 
   4  -5   3       22.96       23.18      0.80 o 
  -5  -4   3        0.12        0.04      0.50 o 
  -4  -4   3        0.05       -0.30      0.68 o 
  -3  -4   3       75.63       81.45      2.25 o 
  -2  -4   3        0.45        0.48      0.28 o 
  -1  -4   3       94.96       81.99      1.17 o 
   0  -4   3       42.37       40.14      2.21 o 
   1  -4   3       91.70       96.45      1.36 o 
   2  -4   3        8.12        8.82      0.53 o 
   3  -4   3       53.72       44.37      1.26 o 
   4  -4   3        0.00        0.57      0.36 o 
  -5  -3   3        1.60        1.90      0.39 o 
  -4  -3   3       88.53       89.83      2.46 o 
  -3  -3   3      100.70       98.87      2.35 o 
  -2  -3   3      520.96      510.53      4.60 o 
  -1  -3   3        9.86       10.12      0.28 o 
   0  -3   3       35.88       50.11      2.31 o 
   1  -3   3       60.58       64.80      1.11 o 
   2  -3   3       20.00       28.91      0.93 o 
   3  -3   3        2.12        2.52      0.46 o 
   4  -3   3        1.89        1.56      0.52 o 
  -5  -2   3        8.58        9.14      0.66 o 
  -4  -2   3       62.51       52.83      1.66 o 
  -3  -2   3      144.11      157.44      2.86 o 
  -2  -2   3       24.09       25.62      0.77 o 
  -1  -2   3      135.15      159.93      1.35 o 
   0  -2   3       22.93       23.54      0.45 o 
   1  -2   3      411.18      402.47      6.72 o 
   2  -2   3       77.08       96.68      1.93 o 
   3  -2   3      100.52      101.25      2.41 o 
   4  -2   3        0.01        0.91      0.43 o 
   5  -2   3        0.04        0.28      0.32 o 
  -5  -1   3        6.36        6.19      0.52 o 
  -4  -1   3        2.21        1.55      0.55 o 
  -3  -1   3        1.35        1.51      0.41 o 
  -2  -1   3      250.80      259.06      2.87 o 
  -1  -1   3      731.60      747.33      4.38 o 
   0  -1   3        1.01       -0.29      0.32 o 
   1  -1   3      336.17      289.40      5.63 o 
   2  -1   3      535.22      541.10      4.46 o 
   3  -1   3       15.08       23.78      0.78 o 
   4  -1   3        4.04        3.33      0.55 o 
   5  -1   3       81.18       81.18      1.98 o 
  -5   0   3      115.03      103.74      2.30 o 
  -4   0   3       45.06       46.82      1.41 o 
  -3   0   3      198.27      195.56      3.10 o 
  -2   0   3       13.33       14.44      0.48 o 
  -1   0   3        1.32        2.62      0.18 o 
   0   0   3      674.73      594.78      5.71 o 
   1   0   3        1.16        0.71      0.32 o 
   2   0   3      242.55      273.63      2.89 o 
   3   0   3       19.95       15.16      0.62 o 
   4   0   3       16.14       15.97      0.85 o 
   5   0   3        4.47        4.14      0.46 o 
  -5   1   3       32.16       32.12      0.94 o 
  -4   1   3       28.19       26.17      1.07 o 
  -3   1   3        2.64        4.27      0.46 o 
  -2   1   3       41.36       48.42      1.25 o 
  -1   1   3      238.74      214.94      4.15 o 
   0   1   3      461.31      390.42      4.61 o 
   1   1   3        5.13        9.71      0.23 o 
   2   1   3      113.34      118.72      1.80 o 
   3   1   3        0.54        0.48      0.48 o 
   4   1   3       11.89       10.87      0.68 o 
   5   1   3        5.54        7.22      0.55 o 
  -5   2   3       76.67       67.93      1.82 o 
  -4   2   3      213.08      220.63      3.97 o 
  -3   2   3       47.92       45.49      1.44 o 
  -2   2   3       25.89       29.42      0.93 o 
  -1   2   3       11.18       12.64      0.52 o 
   0   2   3     1256.23     1095.59     22.00 o 
   1   2   3     1790.83     1793.90      7.60 o 
   2   2   3      109.44      131.99      1.95 o 
   3   2   3        0.31       -0.59      0.59 o 
   4   2   3       69.63       70.14      1.91 o 
   5   2   3       12.63       11.33      0.69 o 
  -5   3   3       12.99       12.45      0.59 o 
  -4   3   3      215.60      231.12      4.02 o 
  -3   3   3       14.72       14.21      0.71 o 
  -2   3   3        3.63        3.40      0.36 o 
  -1   3   3       27.91       37.69      0.69 o 
   0   3   3      734.67      652.97      2.75 o 
   1   3   3     1106.28     1042.97      3.94 o 
   2   3   3       82.43       73.66      1.52 o 
   3   3   3      108.41      126.12      2.46 o 
   4   3   3       23.31       26.21      0.94 o 
   5   3   3        3.42        3.34      0.48 o 
  -4   4   3      130.01      130.15      2.94 o 
  -3   4   3       49.18       54.04      1.71 o 
  -2   4   3        7.76        6.69      0.46 o 
  -1   4   3      103.23      105.89      1.25 o 
   0   4   3       48.15       40.85      0.71 o 
   1   4   3        6.22        8.22      0.24 o 
   2   4   3      279.22      308.67      3.32 o 
   3   4   3        1.38        0.00      0.34 o 
   4   4   3       47.99       48.14      1.46 o 
   5   4   3       33.06       28.51      1.00 o 
  -4   5   3        8.06        7.74      0.71 o 
  -3   5   3       49.90       50.08      1.46 o 
  -2   5   3        6.63        8.98      0.53 o 
  -1   5   3      347.35      358.20      9.01 o 
   0   5   3      230.58      206.13      1.78 o 
   1   5   3      184.79      198.80      3.08 o 
   2   5   3       22.04       21.80      0.66 o 
   3   5   3        0.45       -0.16      0.52 o 
   4   5   3        9.89        8.43      0.71 o 
   5   5   3        2.31        2.61      0.50 o 
  -4   6   3        0.68        1.55      0.41 o 
  -3   6   3       83.87       84.22      2.46 o 
  -2   6   3      168.78      157.90      3.07 o 
  -1   6   3        2.14        2.41      0.43 o 
   0   6   3      414.91      387.99      3.55 o 
   1   6   3        0.32        0.17      0.23 o 
   2   6   3        0.05       -0.18      0.52 o 
   3   6   3       35.48       38.60      1.12 o 
   4   6   3        7.24        6.03      0.59 o 
   5   6   3       11.64       11.65      0.62 o 
  -4   7   3        3.08        2.74      0.36 o 
  -3   7   3        0.49        0.36      0.60 o 
  -2   7   3        7.89        8.06      0.62 o 
  -1   7   3       29.31       26.55      0.59 o 
   0   7   3      140.75      140.11      2.85 o 
   1   7   3       64.46       61.41      3.71 o 
   2   7   3        2.39        2.44      0.36 o 
   3   7   3        0.00        1.49      0.37 o 
   4   7   3       55.53       52.01      1.50 o 
   5   7   3       18.43       17.31      0.64 o 
  -3   8   3        1.24        1.21      0.41 o 
  -2   8   3       18.87       21.68      0.96 o 
  -1   8   3       33.33       28.80      1.88 o 
   0   8   3       49.27       49.57      2.16 o 
   1   8   3       10.84        9.55      0.60 o 
   2   8   3        4.37        3.18      0.48 o 
   3   8   3        0.99        1.42      0.46 o 
   4   8   3        0.41        0.11      0.52 o 
   5   8   3        2.20        2.03      0.34 o 
  -3   9   3        0.86        1.19      0.36 o 
  -2   9   3        2.65        1.87      0.50 o 
  -1   9   3       25.65       23.36      0.74 o 
   0   9   3        0.63        0.02      0.41 o 
   1   9   3        2.18        2.57      0.30 o 
   2   9   3       56.88       64.04      1.83 o 
   3   9   3        1.39        1.00      0.37 o 
   4   9   3        8.41        8.62      0.59 o 
  -2  10   3        2.67        2.93      0.44 o 
  -1  10   3        0.01       -0.44      0.44 o 
   0  10   3        4.14        3.99      0.57 o 
   1  10   3        1.90        2.58      0.41 o 
   2  10   3        5.05        4.75      0.57 o 
   3  10   3        0.45        1.28      0.39 o 
   4  10   3        8.83        9.05      0.52 o 
  -2  11   3        0.09        0.00      0.37 o 
  -1  11   3        0.45        0.98      0.24 o 
   0  11   3       11.26       11.12      0.47 o 
   1  11   3        7.09        8.15      0.76 o 
   2  11   3        4.74        5.87      0.53 o 
   3  11   3       14.92       14.12      0.64 o 
  -1  12   3        2.50        1.68      0.21 o 
   0  12   3        0.00       -0.06      0.28 o 
   1  12   3        3.23        3.88      0.35 o 
   2  12   3        1.28        1.18      0.35 o 
  -2 -10   4        6.14        5.21      0.44 o 
  -1 -10   4        0.02       -0.29      0.29 o 
   0 -10   4        1.51        2.05      0.24 o 
   1 -10   4        6.32        7.17      0.45 o 
  -3  -9   4        7.07        5.28      0.46 o 
  -2  -9   4       10.33       10.92      0.60 o 
  -1  -9   4        2.87        2.72      0.52 o 
   0  -9   4        0.63        0.83      0.36 o 
   1  -9   4        4.65        4.49      0.34 o 
   2  -9   4        1.28        2.28      0.34 o 
  -4  -8   4        2.61        2.72      0.34 o 
  -3  -8   4       31.07       31.39      0.96 o 
  -2  -8   4       31.28       28.93      1.01 o 
  -1  -8   4        4.78        6.26      0.41 o 
   0  -8   4        7.71       10.11      0.48 o 
   1  -8   4       26.20       24.10      0.67 o 
   2  -8   4       30.27       31.07      0.93 o 
  -4  -7   4        0.87        1.12      0.37 o 
  -3  -7   4        1.25        0.94      0.41 o 
  -2  -7   4       18.02       13.57      0.82 o 
  -1  -7   4        3.54        4.45      0.34 o 
   0  -7   4        7.68        8.20      0.39 o 
   1  -7   4        1.71        1.59      0.31 o 
   2  -7   4        5.15        4.69      0.52 o 
   3  -7   4        2.91        1.76      0.36 o 
  -4  -6   4        5.90        5.58      0.55 o 
  -3  -6   4       26.17       31.19      1.05 o 
  -2  -6   4       32.75       32.14      1.00 o 
  -1  -6   4      127.36      122.87      5.84 o 
   0  -6   4       40.41       41.95      0.90 o 
   1  -6   4       43.06       42.96      0.93 o 
   2  -6   4       22.08       16.49      0.87 o 
   3  -6   4       28.27       24.47      0.89 o 
  -5  -5   4        0.01       -0.21      0.37 o 
  -4  -5   4       55.35       56.88      1.69 o 
  -3  -5   4        1.04        1.65      0.43 o 
  -2  -5   4        0.97       -0.11      0.32 o 
  -1  -5   4       28.69       41.23      0.87 o 
   0  -5   4       65.18       70.56      2.38 o 
   1  -5   4      132.95      122.93      2.84 o 
   2  -5   4        3.27        2.45      0.43 o 
   3  -5   4       45.11       37.94      1.14 o 
   4  -5   4       23.89       20.28      0.69 o 
  -5  -4   4        0.04        0.36      0.43 o 
  -4  -4   4        4.71        4.13      0.53 o 
  -3  -4   4      114.48      109.35      2.66 o 
  -2  -4   4        9.65       18.42      0.68 o 
  -1  -4   4       16.67       22.94      0.48 o 
   0  -4   4      274.51      261.45      2.28 o 
   1  -4   4       20.84       22.30      0.50 o 
   2  -4   4       14.56       15.87      0.69 o 
   3  -4   4       30.39       24.04      0.94 o 
   4  -4   4       65.61       62.25      1.85 o 
  -5  -3   4        2.08        1.56      0.36 o 
  -4  -3   4       18.39       17.68      0.87 o 
  -3  -3   4       54.56       56.09      1.58 o 
  -2  -3   4        7.56        7.81      0.48 o 
  -1  -3   4       34.92       31.69      0.64 o 
   0  -3   4       39.14       39.67      0.81 o 
   1  -3   4       26.46       28.90      0.61 o 
   2  -3   4        0.00        0.46      0.46 o 
   3  -3   4        1.81        1.03      0.48 o 
   4  -3   4       19.68       15.69      0.76 o 
  -5  -2   4       26.31       26.53      0.84 o 
  -4  -2   4       69.04       71.75      1.91 o 
  -3  -2   4       78.73       81.07      2.17 o 
  -2  -2   4       30.64       33.82      0.98 o 
  -1  -2   4       10.15       11.35      0.29 o 
   0  -2   4      264.74      236.79      1.74 o 
   1  -2   4       70.39       64.02      2.73 o 
   2  -2   4       26.45       23.76      0.71 o 
   3  -2   4      133.89      137.11      2.89 o 
   4  -2   4       43.14       37.35      1.19 o 
   5  -2   4        9.83        9.11      0.46 o 
  -5  -1   4       13.02       13.64      0.69 o 
  -4  -1   4       37.87       39.21      1.17 o 
  -3  -1   4       20.00       24.82      0.84 o 
  -2  -1   4        8.83        8.84      0.43 o 
  -1  -1   4      976.88      940.06     15.87 o 
   0  -1   4       15.86       17.09      0.62 o 
   1  -1   4       59.68       64.60      1.35 o 
   2  -1   4      299.72      299.88      3.41 o 
   3  -1   4        8.26        6.76      0.52 o 
   4  -1   4       15.34       16.88      0.85 o 
   5  -1   4        0.38        0.37      0.37 o 
  -5   0   4        4.84        4.25      0.52 o 
  -4   0   4       62.42       63.42      1.85 o 
  -3   0   4      157.65      173.02      3.05 o 
  -2   0   4       92.08       99.19      1.82 o 
  -1   0   4      100.18       80.26      2.51 o 
   0   0   4      176.97      157.27      1.19 o 
   1   0   4      134.57      128.66      1.53 o 
   2   0   4       54.02       54.91      1.39 o 
   3   0   4       16.51       17.88      0.68 o 
   4   0   4       28.00       26.23      1.00 o 
   5   0   4        0.62        0.12      0.34 o 
  -5   1   4       46.94       45.28      1.28 o 
  -4   1   4      219.27      227.99      3.88 o 
  -3   1   4       14.27       15.78      0.66 o 
  -2   1   4      244.19      302.71      3.27 o 
  -1   1   4        8.34        8.18      0.23 o 
   0   1   4      126.00      113.91      0.98 o 
   1   1   4      437.18      426.42      9.87 o 
   2   1   4       55.27       69.26      1.46 o 
   3   1   4       11.14       10.48      0.60 o 
   4   1   4       26.72       27.61      1.05 o 
   5   1   4        1.04        1.14      0.43 o 
  -5   2   4       58.49       56.72      1.64 o 
  -4   2   4       43.93       42.94      1.34 o 
  -3   2   4       40.81       47.12      1.48 o 
  -2   2   4      833.51      865.97      6.17 o 
  -1   2   4      492.90      437.18      2.40 o 
   0   2   4      145.45      134.79      3.35 o 
   1   2   4     1736.09     1695.13     10.04 o 
   2   2   4       52.11       73.51      1.53 o 
   3   2   4       38.24       42.29      1.30 o 
   4   2   4       78.91       82.52      2.41 o 
   5   2   4        0.16        0.76      0.41 o 
  -5   3   4       10.78        9.87      0.55 o 
  -4   3   4      346.24      356.41      4.88 o 
  -3   3   4      138.67      150.46      3.02 o 
  -2   3   4      483.87      467.78      4.52 o 
  -1   3   4      381.87      433.22      2.82 o 
   0   3   4      578.64      517.29      5.50 o 
   1   3   4     1129.56     1121.81      4.30 o 
   2   3   4      175.26      181.79      2.45 o 
   3   3   4      134.29      151.16      2.77 o 
   4   3   4        7.50        5.81      0.62 o 
   5   3   4        4.51        3.95      0.50 o 
  -4   4   4       96.78       98.33      2.55 o 
  -3   4   4      143.60      144.70      3.07 o 
  -2   4   4       10.67       16.36      0.64 o 
  -1   4   4      242.64      213.99      1.83 o 
   0   4   4       23.20       23.73      1.14 o 
   1   4   4        0.19        0.36      0.16 o 
   2   4   4      894.63      902.73      6.22 o 
   3   4   4        0.18        0.25      0.34 o 
   4   4   4       11.56       11.52      0.75 o 
   5   4   4       51.82       50.70      1.48 o 
  -4   5   4        0.13        0.16      0.48 o 
  -3   5   4      420.19      462.56      5.72 o 
  -2   5   4       66.73       65.37      1.85 o 
  -1   5   4       19.69       20.47      0.85 o 
   0   5   4      758.61      730.53     15.66 o 
   1   5   4      103.40       85.39      1.16 o 
   2   5   4        0.65       -0.11      0.44 o 
   3   5   4        9.90        9.71      0.57 o 
   4   5   4        0.04        0.25      0.64 o 
   5   5   4       12.63       12.49      0.66 o 
  -4   6   4       27.08       28.70      0.89 o 
  -3   6   4       29.88       31.42      1.14 o 
  -2   6   4       15.28       13.50      0.68 o 
  -1   6   4       85.35       78.64      4.58 o 
   0   6   4      257.13      263.61      5.78 o 
   1   6   4        5.17        4.11      0.53 o 
   2   6   4        9.55        8.45      0.48 o 
   3   6   4       49.25       43.30      1.18 o 
   4   6   4       36.89       38.64      1.19 o 
   5   6   4        0.54        0.39      0.53 o 
  -4   7   4       15.72       16.12      0.59 o 
  -3   7   4        0.32        0.66      0.43 o 
  -2   7   4      197.61      191.69      3.56 o 
  -1   7   4       46.33       51.48      1.33 o 
   0   7   4       19.73       21.40      0.92 o 
   1   7   4      340.30      349.84      2.92 o 
   2   7   4        5.34        4.55      0.44 o 
   3   7   4        3.42        3.57      0.48 o 
   4   7   4        5.97        6.51      0.60 o 
   5   7   4        0.09        0.75      0.34 o 
  -3   8   4        1.28        0.20      0.60 o 
  -2   8   4       57.35       57.61      1.73 o 
  -1   8   4        2.08        1.51      0.30 o 
   0   8   4       97.71       86.56      5.53 o 
   1   8   4        8.64        8.28      0.39 o 
   2   8   4        0.11        0.46      0.52 o 
   3   8   4        0.77        0.96      0.44 o 
   4   8   4       47.75       46.29      1.35 o 
   5   8   4       14.13       11.33      0.52 o 
  -3   9   4        1.88        1.62      0.39 o 
  -2   9   4        1.37        1.87      0.50 o 
  -1   9   4        0.03        0.06      0.43 o 
   0   9   4        1.00       -0.06      0.44 o 
   1   9   4        6.49        8.89      0.47 o 
   2   9   4        0.95       -0.44      0.62 o 
   3   9   4        0.01        0.30      0.62 o 
   4   9   4       14.00       13.52      0.68 o 
  -2  10   4        3.91        3.59      0.50 o 
  -1  10   4       32.87       27.91      0.70 o 
   0  10   4        9.00        9.17      0.75 o 
   1  10   4        0.00        0.41      0.30 o 
   2  10   4        0.56        0.80      0.43 o 
   3  10   4       22.64       21.90      0.87 o 
   4  10   4        5.61        4.52      0.41 o 
  -2  11   4        0.42        0.07      0.44 o 
  -1  11   4       18.62       18.04      0.86 o 
   0  11   4        4.86        4.55      0.35 o 
   1  11   4        4.85        4.69      0.34 o 
   2  11   4        0.99        0.48      0.43 o 
   3  11   4        0.00        0.30      0.44 o 
  -1  12   4        0.26        0.48      0.24 o 
   0  12   4        1.98        1.24      0.33 o 
   1  12   4        0.45        0.25      0.26 o 
   2  12   4        1.31        2.00      0.26 o 
   3  12   4        0.01        0.21      0.36 o 
  -1 -10   5        0.06       -0.08      0.19 o 
   0 -10   5        1.38        0.94      0.24 o 
  -3  -9   5        0.74       -0.14      0.44 o 
  -2  -9   5        4.85        5.44      0.46 o 
  -1  -9   5        0.69        1.13      0.24 o 
   0  -9   5        3.66        4.37      0.37 o 
   1  -9   5        8.38        7.26      0.37 o 
  -3  -8   5        0.14       -0.27      0.48 o 
  -2  -8   5        1.80        2.70      0.44 o 
  -1  -8   5        0.04       -0.24      0.38 o 
   0  -8   5        0.70        0.93      0.35 o 
   1  -8   5        1.47        1.28      0.58 o 
   2  -8   5        0.28        0.20      0.43 o 
  -4  -7   5       10.87        9.89      0.50 o 
  -3  -7   5        0.52        0.48      0.37 o 
  -2  -7   5        2.72        3.08      0.50 o 
  -1  -7   5        2.37        2.12      0.35 o 
   0  -7   5        5.52        5.83      0.41 o 
   1  -7   5       39.69       41.07      0.89 o 
   2  -7   5       39.15       37.81      1.16 o 
   3  -7   5        4.80        4.11      0.37 o 
  -4  -6   5        0.11        1.00      0.36 o 
  -3  -6   5       14.44       15.03      0.78 o 
  -2  -6   5        4.93        4.43      0.55 o 
  -1  -6   5        1.16        1.07      0.27 o 
   0  -6   5        4.10        4.72      0.33 o 
   1  -6   5       98.55       91.63      1.76 o 
   2  -6   5        3.07        2.54      0.48 o 
   3  -6   5        0.09       -0.50      0.50 o 
  -4  -5   5       40.27       40.64      1.17 o 
  -3  -5   5        3.05        3.11      0.50 o 
  -2  -5   5        1.07        0.00      0.62 o 
  -1  -5   5        0.68        0.86      0.36 o 
   0  -5   5       75.25       75.86      1.44 o 
   1  -5   5       42.54       46.67      1.56 o 
   2  -5   5       28.12       29.54      1.05 o 
   3  -5   5       28.75       26.01      0.96 o 
   4  -5   5        0.69        0.73      0.27 o 
  -4  -4   5       13.18       11.53      0.73 o 
  -3  -4   5       62.04       66.65      1.82 o 
  -2  -4   5        2.35        2.35      0.41 o 
  -1  -4   5       20.13       14.28      0.43 o 
   0  -4   5        1.54        1.24      0.22 o 
   1  -4   5       91.25       85.43      1.94 o 
   2  -4   5      201.95      196.20      3.51 o 
   3  -4   5        5.72        5.37      0.62 o 
   4  -4   5        9.90        8.93      0.53 o 
  -5  -3   5        4.82        2.92      0.39 o 
  -4  -3   5       38.78       36.95      1.12 o 
  -3  -3   5       26.07       27.01      0.89 o 
  -2  -3   5        0.66        0.05      0.41 o 
  -1  -3   5      117.74      123.60      1.55 o 
   0  -3   5       37.52       35.53      1.26 o 
   1  -3   5       82.28       80.11      3.43 o 
   2  -3   5       19.61       14.00      0.62 o 
   3  -3   5       54.69       50.66      1.44 o 
   4  -3   5       24.10       24.77      0.85 o 
  -5  -2   5        4.71        4.78      0.44 o 
  -4  -2   5        3.96        3.49      0.60 o 
  -3  -2   5       79.59       83.79      2.28 o 
  -2  -2   5        6.11        6.53      0.41 o 
  -1  -2   5       62.47       70.26      2.19 o 
   0  -2   5       93.34       95.98      1.33 o 
   1  -2   5      112.95      108.86      1.39 o 
   2  -2   5       60.47       58.62      1.71 o 
   3  -2   5       10.96       10.85      0.66 o 
   4  -2   5        5.45        3.75      0.62 o 
  -5  -1   5        0.81       -0.27      0.53 o 
  -4  -1   5      185.97      192.96      3.57 o 
  -3  -1   5      122.52      134.90      2.78 o 
  -2  -1   5       23.34       21.30      0.64 o 
  -1  -1   5      269.44      282.01      3.26 o 
   0  -1   5        3.71        5.54      0.21 o 
   1  -1   5      447.30      437.59      2.70 o 
   2  -1   5        0.98        0.48      0.32 o 
   3  -1   5        3.54        3.70      0.50 o 
   4  -1   5       61.17       59.95      1.75 o 
   5  -1   5        0.21        0.34      0.36 o 
  -5   0   5        0.06       -0.16      0.50 o 
  -4   0   5        8.31        8.22      0.68 o 
  -3   0   5        1.19       -0.16      0.64 o 
  -2   0   5      477.12      545.59      4.79 o 
  -1   0   5        0.10        0.39      0.18 o 
   0   0   5      929.15      889.74      4.97 o 
   1   0   5        0.19        1.10      0.18 o 
   2   0   5      131.70      137.17      2.30 o 
   3   0   5        0.99        2.63      0.43 o 
   4   0   5       15.71       17.16      0.85 o 
   5   0   5        4.31        5.14      0.43 o 
  -5   1   5       40.34       35.47      1.12 o 
  -4   1   5       61.13       54.84      1.73 o 
  -3   1   5      131.86      136.97      2.80 o 
  -2   1   5      116.12      141.21      2.34 o 
  -1   1   5        0.63        0.81      0.16 o 
   0   1   5       67.35       60.61      1.58 o 
   1   1   5      385.03      362.26      6.03 o 
   2   1   5        0.06        0.39      0.27 o 
   3   1   5        0.07        0.75      0.36 o 
   4   1   5       24.92       23.56      1.00 o 
   5   1   5        2.80        2.67      0.44 o 
  -5   2   5        1.32        1.03      0.41 o 
  -4   2   5       29.76       31.39      1.12 o 
  -3   2   5       13.36       11.58      0.68 o 
  -2   2   5      469.89      518.73      4.77 o 
  -1   2   5      771.14      771.70     15.03 o 
   0   2   5      158.31      143.34      2.96 o 
   1   2   5        0.84        2.79      0.26 o 
   2   2   5        9.95       13.05      0.48 o 
   3   2   5      232.90      240.38      3.56 o 
   4   2   5        0.07       -0.37      0.64 o 
   5   2   5        3.20        2.24      0.48 o 
  -4   3   5       28.17       29.68      1.03 o 
  -3   3   5       75.66       90.23      2.46 o 
  -2   3   5       10.52       19.88      0.71 o 
  -1   3   5      987.51     1031.78     14.47 o 
   0   3   5       34.89       36.71      0.70 o 
   1   3   5      425.01      461.95      2.64 o 
   2   3   5       29.29       40.54      1.10 o 
   3   3   5        0.35       -0.52      0.66 o 
   4   3   5       45.26       46.07      1.35 o 
   5   3   5       72.55       65.74      1.85 o 
  -4   4   5        0.01       -0.28      0.55 o 
  -3   4   5       60.30       61.48      1.83 o 
  -2   4   5        1.16        1.90      0.36 o 
  -1   4   5      333.84      360.12      2.55 o 
   0   4   5       10.00        6.43      0.24 o 
   1   4   5       51.37       59.61      1.58 o 
   2   4   5        6.59       10.07      0.46 o 
   3   4   5      157.31      163.51      2.98 o 
   4   4   5        3.06        2.36      0.57 o 
   5   4   5       36.21       30.06      0.93 o 
  -4   5   5       26.64       24.66      0.91 o 
  -3   5   5        8.52        8.25      0.75 o 
  -2   5   5      140.22      159.78      2.95 o 
  -1   5   5       42.66       56.63      1.08 o 
   0   5   5        2.54        3.79      0.28 o 
   1   5   5        0.53        0.67      0.19 o 
   2   5   5      160.20      169.73      2.68 o 
   3   5   5        0.73       -0.59      0.59 o 
   4   5   5        8.05        8.75      0.69 o 
   5   5   5        8.51        8.18      0.59 o 
  -4   6   5        3.86        4.84      0.44 o 
  -3   6   5       24.60       25.92      1.01 o 
  -2   6   5      153.58      141.16      2.95 o 
  -1   6   5       43.91       48.07      1.40 o 
   0   6   5       72.72       60.88      1.11 o 
   1   6   5       43.89       52.40      1.74 o 
   2   6   5       12.00        6.95      0.44 o 
   3   6   5       12.16       17.23      0.80 o 
   4   6   5        0.02        0.50      0.37 o 
   5   6   5       14.84       15.30      0.66 o 
  -4   7   5       31.76       34.59      1.00 o 
  -3   7   5        0.23        0.28      0.46 o 
  -2   7   5       69.72       74.02      2.24 o 
  -1   7   5       28.86       28.02      0.63 o 
   0   7   5       29.23       25.39      0.54 o 
   1   7   5      133.95      125.70      1.74 o 
   2   7   5       49.57       44.57      1.42 o 
   3   7   5       45.30       39.56      1.19 o 
   4   7   5        1.48        0.60      0.73 o 
   5   7   5        9.31        9.30      0.50 o 
  -3   8   5        0.28        0.39      0.55 o 
  -2   8   5        1.97        1.24      0.43 o 
  -1   8   5       55.58       49.96      1.12 o 
   0   8   5       45.37       38.94      0.87 o 
   1   8   5        1.81        1.06      0.37 o 
   2   8   5       13.18       12.54      0.62 o 
   3   8   5        4.90        5.55      0.57 o 
   4   8   5        0.14        0.50      0.39 o 
  -3   9   5        8.69       11.04      0.59 o 
  -2   9   5        2.09        1.12      0.43 o 
  -1   9   5        3.06        2.80      0.33 o 
   0   9   5        0.07       -0.38      0.41 o 
   1   9   5       11.85       14.02      0.52 o 
   2   9   5        1.25        1.74      0.44 o 
   3   9   5        1.14        1.23      0.43 o 
   4   9   5        2.62        2.93      0.43 o 
  -2  10   5        6.60        8.66      0.59 o 
  -1  10   5        1.18        1.14      0.25 o 
   0  10   5        2.75        2.62      0.35 o 
   1  10   5        4.53        4.10      0.38 o 
   2  10   5        0.02        0.12      0.37 o 
   3  10   5        6.07        8.22      0.60 o 
   4  10   5        0.00       -0.48      0.48 o 
  -2  11   5        0.01       -0.27      0.43 o 
  -1  11   5        3.06        3.45      0.30 o 
   0  11   5        2.88        2.96      0.31 o 
   1  11   5        0.44       -0.31      0.40 o 
   2  11   5        0.50        0.48      0.53 o 
   3  11   5        2.49        2.45      0.44 o 
  -1  12   5        1.28        1.61      0.23 o 
   0  12   5        1.51        1.47      0.26 o 
   1  12   5        0.27        0.04      0.35 o 
   2  12   5        0.04        0.04      0.29 o 
   3  12   5        0.37        0.36      0.27 o 
  -2  -9   6        0.07        0.23      0.36 o 
  -1  -9   6        0.02        0.09      0.58 o 
   0  -9   6        7.16        8.00      0.68 o 
  -3  -8   6        0.05       -0.37      0.37 o 
  -2  -8   6        8.02        6.88      0.52 o 
  -1  -8   6        0.19       -0.38      0.38 o 
   0  -8   6        3.62        4.01      0.33 o 
   1  -8   6        4.63        4.79      0.58 o 
   2  -8   6        5.04        6.54      0.41 o 
  -3  -7   6        2.61        2.92      0.41 o 
  -2  -7   6        0.53       -0.05      0.52 o 
  -1  -7   6        0.38        0.24      0.39 o 
   0  -7   6       16.23       19.61      0.60 o 
   1  -7   6        1.53        1.25      0.31 o 
   2  -7   6        3.60        2.90      0.41 o 
  -4  -6   6        5.42        3.61      0.39 o 
  -3  -6   6       11.28       10.65      0.66 o 
  -2  -6   6        4.87        3.66      0.55 o 
  -1  -6   6       21.32       21.82      0.88 o 
   0  -6   6        2.71        2.58      0.37 o 
   1  -6   6       18.26       18.43      0.63 o 
   2  -6   6       27.76       26.53      0.96 o 
   3  -6   6        3.58        5.00      0.41 o 
  -4  -5   6        2.83        2.13      0.39 o 
  -3  -5   6        7.53        5.81      0.55 o 
  -2  -5   6       14.60       13.25      0.68 o 
  -1  -5   6        8.79        9.98      0.42 o 
   0  -5   6        1.20        0.58      0.32 o 
   1  -5   6       48.63       47.84      1.86 o 
   2  -5   6        7.34        6.92      0.62 o 
   3  -5   6        1.69        1.58      0.44 o 
  -4  -4   6       11.31       11.49      0.66 o 
  -3  -4   6       15.72       16.19      0.85 o 
  -2  -4   6        1.02        1.53      0.39 o 
  -1  -4   6        0.23        0.79      0.23 o 
   0  -4   6        0.13        0.10      0.33 o 
   1  -4   6       26.77       26.40      0.72 o 
   2  -4   6       41.31       42.58      1.21 o 
   3  -4   6        6.83        6.05      0.64 o 
   4  -4   6        0.01       -0.11      0.41 o 
  -4  -3   6        2.60        3.40      0.50 o 
  -3  -3   6        5.98        5.73      0.62 o 
  -2  -3   6       24.07       23.65      0.78 o 
  -1  -3   6       38.52       41.22      0.89 o 
   0  -3   6       18.45       22.65      0.50 o 
   1  -3   6       14.26       15.64      0.47 o 
   2  -3   6        8.29        8.59      0.57 o 
   3  -3   6       14.47       15.08      0.80 o 
   4  -3   6       23.19       22.47      0.78 o 
  -5  -2   6        2.55        2.45      0.32 o 
  -4  -2   6        8.36        9.48      0.69 o 
  -3  -2   6       74.20       68.51      1.78 o 
  -2  -2   6       15.39       18.04      0.66 o 
  -1  -2   6        4.95        5.79      0.52 o 
   0  -2   6       83.65       75.35      1.19 o 
   1  -2   6        0.80        0.69      0.27 o 
   2  -2   6       63.58       62.06      1.89 o 
   3  -2   6       10.70       11.88      0.73 o 
   4  -2   6       17.10       17.95      0.76 o 
  -5  -1   6        1.28        0.64      0.32 o 
  -4  -1   6       14.61       14.98      0.84 o 
  -3  -1   6        4.04        3.33      0.52 o 
  -2  -1   6       17.77       15.05      0.60 o 
  -1  -1   6       74.72       78.47      1.18 o 
   0  -1   6      121.22       99.02      1.27 o 
   1  -1   6      353.80      394.17      2.76 o 
   2  -1   6        7.58        6.65      0.50 o 
   3  -1   6       47.37       46.16      1.37 o 
   4  -1   6       35.45       34.53      1.09 o 
  -5   0   6        2.18        2.31      0.36 o 
  -4   0   6        8.70        8.59      0.66 o 
  -3   0   6       91.31      107.03      2.58 o 
  -2   0   6       87.80      105.06      2.16 o 
  -1   0   6       43.01       28.06      0.60 o 
   0   0   6      186.95      220.41      2.71 o 
   1   0   6      392.63      384.92     10.29 o 
   2   0   6       33.18       27.32      0.82 o 
   3   0   6      180.06      199.65      3.49 o 
   4   0   6       28.24       29.70      1.01 o 
   5   0   6        0.22       -0.23      0.46 o 
  -5   1   6       14.30       13.31      0.59 o 
  -4   1   6        1.51        0.60      0.78 o 
  -3   1   6        4.21        7.09      0.59 o 
  -2   1   6       69.90       59.45      1.64 o 
  -1   1   6      256.38      215.89      5.05 o 
   0   1   6       86.03       90.05      1.11 o 
   1   1   6      645.67      626.37      3.33 o 
   2   1   6        0.53        0.43      0.23 o 
   3   1   6       34.95       36.80      1.10 o 
   4   1   6       20.23       18.04      0.93 o 
   5   1   6        1.36        1.42      0.34 o 
  -4   2   6        2.92        3.06      0.53 o 
  -3   2   6       51.75       53.76      1.66 o 
  -2   2   6       24.25       22.81      0.71 o 
  -1   2   6      381.11      422.96      9.01 o 
   0   2   6      397.43      421.80      2.51 o 
   1   2   6     1593.13     1743.89      6.38 o 
   2   2   6      394.33      400.12      4.11 o 
   3   2   6      316.64      305.98      4.22 o 
   4   2   6       68.59       73.61      2.01 o 
   5   2   6        1.88        1.16      0.43 o 
  -4   3   6        1.80        1.92      0.52 o 
  -3   3   6        9.77        8.41      0.62 o 
  -2   3   6        4.54       13.30      0.60 o 
  -1   3   6      125.76      138.06      1.82 o 
   0   3   6       10.09       10.20      0.29 o 
   1   3   6      215.92      198.81      1.79 o 
   2   3   6      132.54      158.78      2.57 o 
   3   3   6       10.55       12.98      0.66 o 
   4   3   6       17.01       17.27      0.98 o 
   5   3   6       31.52       29.35      0.87 o 
  -4   4   6        0.48        0.37      0.43 o 
  -3   4   6        6.08        4.82      0.57 o 
  -2   4   6       69.76       61.58      1.82 o 
  -1   4   6        5.84        3.82      0.25 o 
   0   4   6       47.57       50.69      0.91 o 
   1   4   6      260.38      268.51      2.60 o 
   2   4   6      621.09      681.33      5.68 o 
   3   4   6       41.26       44.86      1.30 o 
   4   4   6       35.18       34.19      1.12 o 
   5   4   6        0.01        0.00      0.55 o 
  -4   5   6       24.54       25.91      0.87 o 
  -3   5   6       17.95       16.04      0.87 o 
  -2   5   6      135.61      131.78      2.75 o 
  -1   5   6        0.05        0.62      0.24 o 
   0   5   6        6.03        8.38      0.30 o 
   1   5   6      173.37      143.09      1.64 o 
   2   5   6      298.96      299.09      3.79 o 
   3   5   6      114.20      124.41      2.71 o 
   4   5   6        6.20        7.26      0.62 o 
   5   5   6       91.34       85.01      1.96 o 
  -4   6   6        0.24        0.14      0.53 o 
  -3   6   6       23.62       24.66      0.98 o 
  -2   6   6       48.53       53.50      1.58 o 
  -1   6   6       37.15       34.86      1.43 o 
   0   6   6       53.69       49.42      1.31 o 
   1   6   6        6.78        4.27      0.29 o 
   2   6   6       73.22       83.13      2.03 o 
   3   6   6      223.38      241.77      3.95 o 
   4   6   6       20.74       24.51      0.91 o 
   5   6   6       13.02       11.77      0.55 o 
  -3   7   6        6.05        6.19      0.62 o 
  -2   7   6       53.80       51.39      1.50 o 
  -1   7   6        1.21        0.48      0.28 o 
   0   7   6       37.30       36.63      1.82 o 
   1   7   6       45.55       56.77      1.12 o 
   2   7   6        0.07        1.00      0.37 o 
   3   7   6       41.78       39.23      1.16 o 
   4   7   6        0.71        1.26      0.46 o 
   5   7   6        7.41        6.51      0.46 o 
  -3   8   6        1.59        1.78      0.43 o 
  -2   8   6        1.14        1.39      0.53 o 
  -1   8   6       40.23       38.56      3.28 o 
   0   8   6        9.49        6.37      0.35 o 
   1   8   6       13.18       10.95      0.42 o 
   2   8   6        0.98        0.46      0.57 o 
   3   8   6      100.87      104.13      2.66 o 
   4   8   6       12.79       10.97      0.64 o 
  -3   9   6       45.17       55.52      1.50 o 
  -2   9   6        0.00        0.25      0.60 o 
  -1   9   6        5.48        3.86      0.37 o 
   0   9   6        0.31        0.20      0.27 o 
   1   9   6       15.19       15.60      0.52 o 
   2   9   6        2.64        2.12      0.50 o 
   3   9   6        7.43        8.71      0.60 o 
   4   9   6        0.97        1.88      0.37 o 
  -2  10   6        1.13        1.08      0.37 o 
  -1  10   6        0.83        0.45      0.32 o 
   0  10   6        0.03       -0.18      0.37 o 
   1  10   6        0.14        0.17      0.41 o 
   2  10   6        1.83        1.17      0.43 o 
   3  10   6        1.23       -0.27      0.59 o 
   4  10   6        0.82       -0.46      0.50 o 
  -2  11   6       31.93       43.70      1.23 o 
  -1  11   6        0.38        0.36      0.34 o 
   0  11   6        4.82        2.49      0.41 o 
   1  11   6        1.16        1.98      0.56 o 
   2  11   6       23.33       23.24      0.91 o 
   3  11   6        1.19        0.94      0.34 o 
  -1  12   6        0.12       -0.04      0.28 o 
   0  12   6        0.24        0.31      0.27 o 
   1  12   6        3.85        4.34      0.31 o 
   2  12   6        0.11       -0.14      0.31 o 
   3  12   6        4.22        5.12      0.37 o 
  -2  -8   7        1.71        1.30      0.34 o 
  -1  -8   7        0.91        0.53      0.23 o 
   0  -8   7        0.03       -0.06      0.31 o 
   1  -8   7        1.24        1.29      0.23 o 
  -3  -7   7        2.59        2.97      0.37 o 
  -2  -7   7        0.00        0.91      0.36 o 
  -1  -7   7       12.10       11.20      0.62 o 
   0  -7   7        6.49        8.48      0.45 o 
   1  -7   7        3.22        3.16      0.31 o 
   2  -7   7        0.06        0.21      0.39 o 
  -3  -6   7       14.91       13.70      0.66 o 
  -2  -6   7        6.87        7.38      0.59 o 
  -1  -6   7       13.91       13.52      0.54 o 
   0  -6   7        5.59        4.28      0.39 o 
   1  -6   7       29.73       30.80      0.75 o 
   2  -6   7        2.86        4.02      0.43 o 
  -4  -5   7        0.29       -0.46      0.46 o 
  -3  -5   7        0.03       -0.44      0.60 o 
  -2  -5   7       14.02       10.78      0.68 o 
  -1  -5   7       13.58       11.26      0.52 o 
   0  -5   7        0.30        0.71      0.31 o 
   1  -5   7        2.56        3.67      0.59 o 
   2  -5   7        7.46        6.33      0.64 o 
   3  -5   7        1.94        2.51      0.37 o 
  -4  -4   7        0.33        0.34      0.34 o 
  -3  -4   7        3.30        3.75      0.48 o 
  -2  -4   7       36.88       38.02      1.16 o 
  -1  -4   7        5.72        6.99      0.35 o 
   0  -4   7        1.29        0.94      0.28 o 
   1  -4   7        5.06        5.93      0.39 o 
   2  -4   7       63.31       69.23      1.83 o 
   3  -4   7        9.01        9.53      0.62 o 
  -4  -3   7       10.12       10.19      0.57 o 
  -3  -3   7       22.86       24.73      0.93 o 
  -2  -3   7       47.86       47.89      1.39 o 
  -1  -3   7       22.29       24.54      0.58 o 
   0  -3   7       22.10       25.30      0.57 o 
   1  -3   7      210.17      199.53      4.37 o 
   2  -3   7        8.10        8.52      0.60 o 
   3  -3   7        2.63        3.96      0.52 o 
   4  -3   7       10.16       12.38      0.53 o 
  -4  -2   7        2.38        3.56      0.48 o 
  -3  -2   7       86.94       77.58      2.00 o 
  -2  -2   7       67.55       72.35      2.03 o 
  -1  -2   7      196.56      211.64      2.26 o 
   0  -2   7      242.64      232.16      2.31 o 
   1  -2   7       76.84       73.48      3.03 o 
   2  -2   7       30.34       33.36      0.96 o 
   3  -2   7       73.82       80.32      2.32 o 
   4  -2   7       34.46       34.37      1.03 o 
  -4  -1   7       28.82       28.63      1.00 o 
  -3  -1   7        0.64        0.98      0.48 o 
  -2  -1   7       74.58       65.86      1.91 o 
  -1  -1   7      118.60      121.99      3.13 o 
   0  -1   7       65.55       60.72      1.52 o 
   1  -1   7      225.37      242.59      3.07 o 
   2  -1   7      402.07      400.26      4.79 o 
   3  -1   7      108.18      109.23      2.75 o 
   4  -1   7        8.56        8.86      0.62 o 
  -4   0   7        2.25        0.52      0.68 o 
  -3   0   7        0.54       -0.05      0.68 o 
  -2   0   7        6.82        8.62      0.53 o 
  -1   0   7      155.17      167.58      4.75 o 
   0   0   7       77.69       91.16      2.88 o 
   1   0   7       31.60       29.03      0.60 o 
   2   0   7        6.00        9.42      0.53 o 
   3   0   7      208.20      215.93      3.77 o 
   4   0   7       30.21       33.26      1.09 o 
  -4   1   7       26.34       23.25      0.96 o 
  -3   1   7        1.49        2.97      0.43 o 
  -2   1   7       14.30       19.23      0.71 o 
  -1   1   7      191.72      198.45      3.79 o 
   0   1   7      403.80      421.72      3.09 o 
   1   1   7       49.54       50.32      0.98 o 
   2   1   7       69.30       78.08      1.96 o 
   3   1   7      793.02      831.05      7.64 o 
   4   1   7      224.85      233.20      3.94 o 
   5   1   7        2.08        1.67      0.32 o 
  -4   2   7        7.15        6.42      0.62 o 
  -3   2   7        6.78        4.84      0.50 o 
  -2   2   7       90.08       86.50      2.12 o 
  -1   2   7      178.08      165.65      3.57 o 
   0   2   7        0.60        1.05      0.19 o 
   1   2   7        3.86        2.25      0.21 o 
   2   2   7        2.29        2.81      0.34 o 
   3   2   7       31.90       30.09      0.98 o 
   4   2   7       68.31       73.62      1.98 o 
   5   2   7        0.02       -0.44      0.48 o 
  -4   3   7       11.42        9.82      0.69 o 
  -3   3   7        1.78        2.79      0.46 o 
  -2   3   7        0.01       -0.27      0.57 o 
  -1   3   7        0.00        0.17      0.23 o 
   0   3   7       44.09       36.43      0.72 o 
   1   3   7      263.73      274.20      6.10 o 
   2   3   7        1.20        1.65      0.41 o 
   3   3   7      122.22      121.28      2.78 o 
   4   3   7      448.22      473.31      5.80 o 
   5   3   7       18.06       16.51      0.64 o 
  -4   4   7        0.42        0.53      0.39 o 
  -3   4   7       16.13       16.99      0.89 o 
  -2   4   7      106.39      124.53      2.69 o 
  -1   4   7       71.49       72.17      1.28 o 
   0   4   7       52.02       56.48      1.05 o 
   1   4   7      141.78      136.22      1.63 o 
   2   4   7      112.82      123.14      2.44 o 
   3   4   7      106.72      105.97      2.57 o 
   4   4   7        3.00        3.68      0.55 o 
   5   4   7       34.94       34.27      0.98 o 
  -4   5   7       23.44       24.89      0.84 o 
  -3   5   7       23.18       24.98      1.00 o 
  -2   5   7       90.79       90.97      2.39 o 
  -1   5   7       32.32       29.79      1.59 o 
   0   5   7      143.37      136.18      1.68 o 
   1   5   7       15.89       14.96      0.41 o 
   2   5   7       46.14       33.79      1.00 o 
   3   5   7       12.81       12.88      0.71 o 
   4   5   7       15.18       15.62      0.84 o 
   5   5   7       25.71       26.32      0.77 o 
  -4   6   7       32.82       34.62      1.01 o 
  -3   6   7       23.98       22.63      0.94 o 
  -2   6   7        2.63        3.43      0.48 o 
  -1   6   7      137.38      144.19      2.44 o 
   0   6   7       40.16       40.30      0.88 o 
   1   6   7       50.84       40.32      0.87 o 
   2   6   7       12.35       14.32      0.62 o 
   3   6   7      281.83      286.31      4.34 o 
   4   6   7       58.81       58.61      1.69 o 
   5   6   7        3.60        4.05      0.39 o 
  -3   7   7       24.44       25.67      0.89 o 
  -2   7   7       79.11       73.73      1.94 o 
  -1   7   7        4.14        4.40      0.38 o 
   0   7   7        0.57        0.62      0.23 o 
   1   7   7       68.84       76.57      2.97 o 
   2   7   7        2.22        2.84      0.39 o 
   3   7   7        0.16        0.05      0.62 o 
   4   7   7        1.86        1.21      0.44 o 
   5   7   7        0.32        0.27      0.41 o 
  -3   8   7        3.76        3.79      0.43 o 
  -2   8   7        8.83        7.82      0.64 o 
  -1   8   7        6.89        3.85      0.44 o 
   0   8   7       13.76       12.69      0.49 o 
   1   8   7        3.73        3.44      0.46 o 
   2   8   7       15.19       17.02      0.78 o 
   3   8   7       28.45       29.61      1.05 o 
   4   8   7       23.83       21.42      0.80 o 
  -3   9   7        0.41        0.66      0.32 o 
  -2   9   7       18.73       20.92      0.87 o 
  -1   9   7       11.17        9.88      0.60 o 
   0   9   7       13.15       13.41      0.54 o 
   1   9   7       10.56       10.78      0.50 o 
   2   9   7       22.19       23.84      1.00 o 
   3   9   7        1.88        0.59      0.66 o 
   4   9   7        3.84        4.96      0.48 o 
  -2  10   7        3.99        4.09      0.44 o 
  -1  10   7        2.16        1.14      0.33 o 
   0  10   7       57.24       53.73      4.61 o 
   1  10   7        6.62        5.65      0.40 o 
   2  10   7       11.69       12.50      0.73 o 
   3  10   7       19.73       20.78      0.84 o 
   4  10   7        3.01        2.81      0.36 o 
  -1  11   7        0.49        0.50      0.21 o 
   0  11   7        4.50        4.35      0.34 o 
   1  11   7        2.92        3.17      0.34 o 
   2  11   7        3.58        4.18      0.46 o 
   3  11   7        0.87        0.53      0.36 o 
   0  12   7        0.03        0.08      0.24 o 
   1  12   7       19.16       18.77      0.98 o 
   2  12   7        6.05        6.55      0.55 o 
  -1  -8   8        0.01        0.41      0.21 o 
   0  -8   8        0.17        0.10      0.24 o 
  -2  -7   8        3.97        5.05      0.44 o 
  -1  -7   8       21.28       21.53      0.57 o 
   0  -7   8        2.55        2.90      0.28 o 
   1  -7   8        5.33        6.10      0.31 o 
  -3  -6   8        1.67        0.91      0.34 o 
  -2  -6   8       10.33       10.23      0.62 o 
  -1  -6   8        0.12        0.20      0.38 o 
   0  -6   8        0.03       -0.12      0.40 o 
   1  -6   8        1.52        0.67      0.34 o 
   2  -6   8        0.29        0.07      0.39 o 
  -3  -5   8       11.96       10.35      0.66 o 
  -2  -5   8       36.05       34.72      1.12 o 
  -1  -5   8        1.24        1.20      0.32 o 
   0  -5   8       86.39       83.67      1.74 o 
   1  -5   8       12.13       11.84      0.53 o 
   2  -5   8        2.58        2.95      0.41 o 
   3  -5   8        0.16        0.28      0.44 o 
  -4  -4   8        1.63        0.92      0.34 o 
  -3  -4   8       30.66       29.27      0.98 o 
  -2  -4   8        0.37       -0.18      0.68 o 
  -1  -4   8       13.94       12.19      0.52 o 
   0  -4   8        0.05       -0.39      0.43 o 
   1  -4   8       59.53       57.17      1.22 o 
   2  -4   8        7.33        6.38      0.59 o 
   3  -4   8        9.32       10.65      0.57 o 
  -4  -3   8       14.07       12.66      0.59 o 
  -3  -3   8       29.71       28.63      1.00 o 
  -2  -3   8       18.31       16.74      0.80 o 
  -1  -3   8      133.59      127.58      1.99 o 
   0  -3   8        3.00        2.09      0.27 o 
   1  -3   8      184.77      179.25      3.82 o 
   2  -3   8       86.69       90.57      2.48 o 
   3  -3   8        0.46       -0.27      0.52 o 
  -4  -2   8       25.90       24.38      0.85 o 
  -3  -2   8       58.43       58.82      1.82 o 
  -2  -2   8        1.87        1.80      0.43 o 
  -1  -2   8       18.17       16.73      0.51 o 
   0  -2   8        9.29        7.54      0.42 o 
   1  -2   8      137.03      134.03      2.92 o 
   2  -2   8      100.10      108.85      2.71 o 
   3  -2   8       49.88       52.93      1.62 o 
   4  -2   8       42.53       45.46      1.19 o 
  -4  -1   8        2.36        3.00      0.43 o 
  -3  -1   8        0.48        0.50      0.43 o 
  -2  -1   8      110.34       95.91      2.44 o 
  -1  -1   8      245.76      233.05      2.45 o 
   0  -1   8       56.78       68.13      1.48 o 
   1  -1   8        0.97        2.53      0.28 o 
   2  -1   8      353.07      330.32      4.60 o 
   3  -1   8       10.60       12.41      0.75 o 
   4  -1   8       16.05       17.93      0.71 o 
  -4   0   8        0.11       -0.44      0.50 o 
  -3   0   8       12.87       11.72      0.75 o 
  -2   0   8       13.57       12.77      0.66 o 
  -1   0   8       46.27       39.70      0.87 o 
   0   0   8        9.11        8.95      0.35 o 
   1   0   8        1.76        1.43      0.23 o 
   2   0   8       84.49       85.98      2.25 o 
   3   0   8       21.14       25.33      1.00 o 
   4   0   8        5.67        7.58      0.57 o 
  -4   1   8       25.14       23.66      0.91 o 
  -3   1   8        2.44        1.81      0.50 o 
  -2   1   8        2.92        3.00      0.43 o 
  -1   1   8        6.46        8.71      0.97 o 
   0   1   8       16.86       15.32      0.83 o 
   1   1   8       20.06       16.24      0.43 o 
   2   1   8       17.81       16.08      0.66 o 
   3   1   8       21.06       21.24      1.00 o 
   4   1   8       26.19       27.22      0.94 o 
  -4   2   8        4.79        5.83      0.57 o 
  -3   2   8       67.72       63.38      1.87 o 
  -2   2   8        5.81        5.42      0.50 o 
  -1   2   8        0.32        0.40      0.54 o 
   0   2   8      323.69      279.59      3.20 o 
   1   2   8       20.42       20.65      0.47 o 
   2   2   8        0.38        0.44      0.55 o 
   3   2   8       43.61       47.01      1.42 o 
   4   2   8       68.89       75.57      1.94 o 
  -4   3   8       40.17       43.99      1.37 o 
  -3   3   8        6.36        5.41      0.59 o 
  -2   3   8        2.05        3.15      0.39 o 
  -1   3   8        3.83        4.70      0.31 o 
   0   3   8        0.35        0.15      0.28 o 
   1   3   8       43.74       37.08      1.42 o 
   2   3   8       12.39        9.89      0.55 o 
   3   3   8        4.09        3.63      0.50 o 
   4   3   8        1.20        2.60      0.48 o 
   5   3   8        2.67        2.47      0.34 o 
  -4   4   8        0.70        0.76      0.39 o 
  -3   4   8        0.56        0.82      0.44 o 
  -2   4   8       16.64       17.73      0.76 o 
  -1   4   8       13.64       15.33      0.44 o 
   0   4   8      104.01       96.34      1.55 o 
   1   4   8        0.00        0.35      0.47 o 
   2   4   8        8.44        6.62      0.46 o 
   3   4   8       75.09       78.79      2.30 o 
   4   4   8       41.65       43.09      1.30 o 
   5   4   8        5.73        4.50      0.41 o 
  -4   5   8        0.82        0.25      0.50 o 
  -3   5   8        0.04        0.30      0.55 o 
  -2   5   8       16.41       14.18      0.73 o 
  -1   5   8      172.04      155.12      4.66 o 
   0   5   8       59.70       54.71      1.16 o 
   1   5   8       10.82       13.77      0.42 o 
   2   5   8       14.42       21.41      0.73 o 
   3   5   8        1.73        2.22      0.50 o 
   4   5   8       23.93       23.59      0.91 o 
   5   5   8        0.44        0.43      0.27 o 
  -3   6   8        3.41        5.81      0.50 o 
  -2   6   8       38.26       30.38      1.05 o 
  -1   6   8      106.41      107.73      1.78 o 
   0   6   8      220.60      212.01      5.06 o 
   1   6   8      151.59      162.71      3.55 o 
   2   6   8        1.37        0.50      0.55 o 
   3   6   8      132.23      129.28      2.98 o 
   4   6   8       15.73       13.66      0.76 o 
  -3   7   8        0.82        1.07      0.39 o 
  -2   7   8       28.73       31.65      1.10 o 
  -1   7   8        6.55        7.58      0.39 o 
   0   7   8       29.86       30.34      0.65 o 
   1   7   8      110.83      104.15      1.75 o 
   2   7   8       49.10       51.56      1.64 o 
   3   7   8        5.05        4.96      0.55 o 
   4   7   8        5.21        5.55      0.52 o 
  -3   8   8        0.01        0.23      0.43 o 
  -2   8   8       10.02       13.98      0.80 o 
  -1   8   8       40.09       31.37      0.74 o 
   0   8   8       19.82       16.26      0.53 o 
   1   8   8       39.97       37.35      1.53 o 
   2   8   8       55.28       57.04      1.73 o 
   3   8   8        0.76       -0.12      0.73 o 
   4   8   8       13.84       12.25      0.59 o 
  -2   9   8       12.89       16.91      0.80 o 
  -1   9   8       51.29       48.86      2.82 o 
   0   9   8       37.69       39.37      0.83 o 
   1   9   8        0.14        0.04      0.37 o 
   2   9   8      232.84      242.96      4.01 o 
   3   9   8       72.59       69.25      2.07 o 
   4   9   8        2.48        3.20      0.39 o 
  -2  10   8        0.55        0.44      0.44 o 
  -1  10   8        0.49       -0.19      0.51 o 
   0  10   8       17.18       17.57      0.62 o 
   1  10   8        7.39        8.09      0.56 o 
   2  10   8       27.18       27.85      1.00 o 
   3  10   8       32.18       33.94      1.03 o 
   4  10   8        0.37        0.27      0.27 o 
  -1  11   8        0.20        0.58      0.26 o 
   0  11   8       15.92       13.96      0.50 o 
   1  11   8       14.67       15.19      0.53 o 
   2  11   8        7.82        8.66      0.59 o 
   3  11   8       73.30       67.98      1.73 o 
   0  12   8       22.78       21.67      0.49 o 
   1  12   8        1.43        1.64      0.23 o 
   2  12   8        3.21        3.68      0.26 o 
  -1  -7   9       14.09       13.20      0.43 o 
   0  -7   9        1.95        1.46      0.24 o 
  -2  -6   9        2.97        2.92      0.44 o 
  -1  -6   9        5.24        6.24      0.39 o 
   0  -6   9       67.18       72.62      1.40 o 
   1  -6   9        4.16        4.39      0.30 o 
  -3  -5   9       21.41       19.61      0.69 o 
  -2  -5   9        0.15        0.11      0.52 o 
  -1  -5   9       39.79       39.88      0.86 o 
   0  -5   9       53.14       53.40      1.16 o 
   1  -5   9        4.28        4.42      0.36 o 
   2  -5   9        1.76        1.88      0.37 o 
  -3  -4   9        4.77        4.27      0.46 o 
  -2  -4   9        1.27        2.20      0.46 o 
  -1  -4   9        3.12        2.96      0.35 o 
   0  -4   9       48.68       52.48      1.10 o 
   1  -4   9       53.55       57.30      1.19 o 
   2  -4   9        4.03        3.02      0.46 o 
   3  -4   9        4.32        5.92      0.43 o 
  -4  -3   9        0.06       -0.04      0.41 o 
  -3  -3   9       39.69       38.96      1.19 o 
  -2  -3   9       97.21       98.80      2.53 o 
  -1  -3   9       26.91       23.94      1.25 o 
   0  -3   9      101.47      103.56      1.85 o 
   1  -3   9       41.08       42.04      0.88 o 
   2  -3   9        5.28        5.17      0.64 o 
   3  -3   9        0.01       -0.21      0.43 o 
  -4  -2   9        5.88        6.67      0.46 o 
  -3  -2   9        9.83       10.67      0.69 o 
  -2  -2   9        1.31        1.58      0.57 o 
  -1  -2   9        4.67        7.05      0.57 o 
   0  -2   9       14.99       15.21      0.54 o 
   1  -2   9       67.41       70.96      2.58 o 
   2  -2   9       83.65       80.50      2.33 o 
   3  -2   9       20.60       21.95      0.84 o 
  -4  -1   9        2.15        1.58      0.36 o 
  -3  -1   9        2.43        2.38      0.41 o 
  -2  -1   9      147.93      145.47      3.07 o 
  -1  -1   9       18.49       16.01      0.50 o 
   0  -1   9        7.20        5.96      0.34 o 
   1  -1   9       66.76       68.23      1.42 o 
   2  -1   9        0.19       -0.37      0.62 o 
   3  -1   9        1.81        2.45      0.46 o 
   4  -1   9       13.26       12.75      0.60 o 
  -4   0   9        0.54        0.09      0.46 o 
  -3   0   9        0.93        1.16      0.43 o 
  -2   0   9       15.14       12.75      0.66 o 
  -1   0   9        1.25        2.30      0.35 o 
   0   0   9       58.95       60.43      1.98 o 
   1   0   9        8.18        8.39      0.77 o 
   2   0   9      117.94      111.62      2.64 o 
   3   0   9       65.10       61.17      1.76 o 
   4   0   9        0.52        0.34      0.34 o 
  -4   1   9       13.83       14.57      0.66 o 
  -3   1   9        0.62        0.75      0.44 o 
  -2   1   9        0.93        1.90      0.36 o 
  -1   1   9       97.91       98.54      2.56 o 
   0   1   9       48.59       39.82      0.84 o 
   1   1   9        6.37        5.55      0.52 o 
   2   1   9      104.38      108.21      2.60 o 
   3   1   9        0.41        0.07      0.57 o 
   4   1   9        5.96        6.37      0.53 o 
  -4   2   9        4.17        3.17      0.43 o 
  -3   2   9       78.39       68.00      1.91 o 
  -2   2   9       24.83       31.58      0.98 o 
  -1   2   9        0.97        0.34      0.27 o 
   0   2   9       11.87       13.20      0.85 o 
   1   2   9       18.60       13.66      0.45 o 
   2   2   9        0.05        0.11      0.57 o 
   3   2   9        6.96        7.65      0.64 o 
   4   2   9        0.06       -0.48      0.59 o 
  -4   3   9        7.93        8.93      0.52 o 
  -3   3   9        2.48        2.92      0.50 o 
  -2   3   9       12.54        8.36      0.62 o 
  -1   3   9        7.69        7.90      0.38 o 
   0   3   9        0.22        0.06      0.43 o 
   1   3   9        0.17        0.30      0.26 o 
   2   3   9       33.63       29.13      0.93 o 
   3   3   9        6.45        9.25      0.71 o 
   4   3   9       13.68       14.92      0.71 o 
  -4   4   9       11.64       11.35      0.57 o 
  -3   4   9       30.96       25.30      0.96 o 
  -2   4   9       19.22       19.07      0.80 o 
  -1   4   9        4.48        5.43      0.35 o 
   0   4   9      142.04      133.81      1.88 o 
   1   4   9        0.94        0.56      0.25 o 
   2   4   9        1.79        1.55      0.34 o 
   3   4   9      107.16       99.06      2.67 o 
   4   4   9        0.58        0.64      0.43 o 
  -4   5   9        5.16        3.98      0.41 o 
  -3   5   9       10.12       10.56      0.68 o 
  -2   5   9        0.40        1.00      0.44 o 
  -1   5   9       19.92       25.16      0.59 o 
   0   5   9      181.52      166.12      4.15 o 
   1   5   9      121.01      128.87      1.89 o 
   2   5   9       17.79       22.68      0.87 o 
   3   5   9       17.12       17.65      0.94 o 
   4   5   9       14.98       16.99      0.73 o 
  -3   6   9       19.66       18.93      0.76 o 
  -2   6   9       50.95       46.06      1.44 o 
  -1   6   9       10.24       11.49      0.47 o 
   0   6   9       29.93       32.25      1.54 o 
   1   6   9       30.04       32.35      0.67 o 
   2   6   9        0.74        1.60      0.41 o 
   3   6   9       27.42       27.95      1.00 o 
   4   6   9       22.79       24.05      0.91 o 
  -3   7   9        1.33        1.42      0.39 o 
  -2   7   9        6.28        6.24      0.60 o 
  -1   7   9        7.19        6.82      0.57 o 
   0   7   9       21.71       20.47      0.56 o 
   1   7   9      403.24      400.48      9.18 o 
   2   7   9       18.31       20.83      0.85 o 
   3   7   9        3.08        2.92      0.43 o 
   4   7   9       32.30       33.78      0.98 o 
  -3   8   9        0.21       -0.39      0.39 o 
  -2   8   9      118.40      123.02      2.82 o 
  -1   8   9       16.57       15.97      0.58 o 
   0   8   9        0.01        0.44      0.30 o 
   1   8   9        5.33        5.33      0.42 o 
   2   8   9       22.65       25.01      1.00 o 
   3   8   9        6.44        5.10      0.59 o 
   4   8   9        5.12        5.12      0.44 o 
  -2   9   9        0.03        0.05      0.44 o 
  -1   9   9        9.41       11.90      0.53 o 
   0   9   9       18.08       18.45      0.85 o 
   1   9   9       53.99       54.05      1.17 o 
   2   9   9       74.87       73.03      2.21 o 
   3   9   9        3.52        4.53      0.52 o 
   4   9   9        0.69        1.16      0.30 o 
  -2  10   9        3.43        4.00      0.39 o 
  -1  10   9       62.06       57.72      3.79 o 
   0  10   9        5.45        6.53      0.39 o 
   1  10   9        9.71       10.66      0.45 o 
   2  10   9        0.11       -0.50      0.55 o 
   3  10   9       51.47       50.82      1.42 o 
  -1  11   9        3.87        3.87      0.44 o 
   0  11   9        0.93        1.15      0.28 o 
   1  11   9        5.46        5.92      0.37 o 
   2  11   9       16.14       17.13      0.73 o 
   3  11   9       26.66       26.71      0.84 o 
   0  12   9        0.92        0.80      0.19 o 
   1  12   9        2.54        2.22      0.25 o 
   2  12   9        1.70        1.91      0.23 o 
  -1  -6  10       74.86       75.86      1.26 o 
   0  -6  10        9.88        9.73      0.60 o 
   1  -6  10        0.52        0.84      0.17 o 
  -2  -5  10        0.02       -0.41      0.41 o 
  -1  -5  10        0.60        0.67      0.38 o 
   0  -5  10        7.68        9.47      0.44 o 
   1  -5  10        0.05        0.23      0.29 o 
   2  -5  10        5.43        6.21      0.41 o 
  -3  -4  10        0.24        0.37      0.30 o 
  -2  -4  10        2.87        3.57      0.44 o 
  -1  -4  10       36.32       38.54      0.79 o 
   0  -4  10      223.30      223.70      4.66 o 
   1  -4  10       31.34       31.31      0.70 o 
   2  -4  10        5.22        6.65      0.46 o 
  -3  -3  10        1.28        1.14      0.34 o 
  -2  -3  10       18.95       18.30      0.84 o 
  -1  -3  10       18.12       18.10      0.60 o 
   0  -3  10        0.33        0.56      0.35 o 
   1  -3  10        8.07        6.23      0.41 o 
   2  -3  10       23.60       24.57      0.87 o 
   3  -3  10        6.42        7.70      0.46 o 
  -3  -2  10        4.53        5.00      0.53 o 
  -2  -2  10        1.15        2.79      0.43 o 
  -1  -2  10        1.72        1.00      0.47 o 
   0  -2  10       98.59       99.53      1.85 o 
   1  -2  10      155.76      158.31      3.45 o 
   2  -2  10        3.52        3.09      0.46 o 
   3  -2  10       15.07       15.94      0.71 o 
  -3  -1  10        4.29        3.52      0.48 o 
  -2  -1  10       29.61       29.63      1.05 o 
  -1  -1  10       55.35       53.59      1.14 o 
   0  -1  10        2.96        2.53      0.32 o 
   1  -1  10        5.32        4.51      1.01 o 
   2  -1  10       22.11       19.05      0.87 o 
   3  -1  10        5.96        6.19      0.57 o 
  -4   0  10        0.36        0.12      0.43 o 
  -3   0  10       33.45       30.56      1.01 o 
  -2   0  10       67.04       72.89      1.92 o 
  -1   0  10        3.22        3.26      0.31 o 
   0   0  10       32.20       25.08      0.60 o 
   1   0  10       12.42       12.18      0.44 o 
   2   0  10       12.34       11.20      0.75 o 
   3   0  10        0.22        0.05      0.57 o 
   4   0  10        0.65        0.41      0.48 o 
  -4   1  10        0.62        0.82      0.34 o 
  -3   1  10        2.38        3.13      0.46 o 
  -2   1  10       37.85       38.68      1.21 o 
  -1   1  10      256.04      252.94      7.33 o 
   0   1  10      164.18      156.90      5.66 o 
   1   1  10       11.44        9.87      0.55 o 
   2   1  10       18.97       19.03      0.87 o 
   3   1  10       16.18       16.24      0.78 o 
   4   1  10        4.87        6.31      0.48 o 
  -4   2  10        0.25        0.78      0.28 o 
  -3   2  10       18.55       14.30      0.84 o 
  -2   2  10        3.69        2.97      0.52 o 
  -1   2  10       39.62       36.63      0.79 o 
   0   2  10        8.19        6.77      0.37 o 
   1   2  10       11.78       13.94      1.19 o 
   2   2  10       41.34       48.22      1.44 o 
   3   2  10        5.80        6.26      0.64 o 
   4   2  10        2.61        2.56      0.39 o 
  -4   3  10       16.55       15.26      0.55 o 
  -3   3  10        0.00        0.46      0.57 o 
  -2   3  10        8.28        8.91      0.66 o 
  -1   3  10      651.30      637.42     11.23 o 
   0   3  10      136.38      142.66      2.07 o 
   1   3  10        2.96        2.16      0.33 o 
   2   3  10       28.25       32.44      1.01 o 
   3   3  10        1.35        1.60      0.44 o 
   4   3  10        2.46        1.88      0.41 o 
  -3   4  10        3.48        4.96      0.55 o 
  -2   4  10       10.16        8.55      0.64 o 
  -1   4  10       17.83       14.37      0.52 o 
   0   4  10       38.52       40.65      0.90 o 
   1   4  10        5.78        5.65      0.34 o 
   2   4  10        7.88        7.20      0.55 o 
   3   4  10        2.68        4.29      0.50 o 
   4   4  10        6.99        6.65      0.55 o 
  -3   5  10       33.20       31.84      1.01 o 
  -2   5  10        1.79        1.87      0.44 o 
  -1   5  10      146.27      145.23      4.21 o 
   0   5  10      482.04      482.06      3.91 o 
   1   5  10        0.16        1.19      0.37 o 
   2   5  10       16.27       14.07      0.73 o 
   3   5  10        2.78        3.20      0.55 o 
   4   5  10       13.32       12.47      0.64 o 
  -3   6  10       25.70       24.11      0.84 o 
  -2   6  10       25.31       23.75      0.96 o 
  -1   6  10        5.93        5.48      0.44 o 
   0   6  10       10.23        9.25      0.47 o 
   1   6  10        3.13        3.64      0.34 o 
   2   6  10        8.90        9.39      0.68 o 
   3   6  10       27.18       25.89      0.96 o 
   4   6  10       12.54       13.20      0.66 o 
  -3   7  10        0.89        0.55      0.28 o 
  -2   7  10       42.32       39.00      1.12 o 
  -1   7  10       54.38       55.49      3.39 o 
   0   7  10      100.81      102.71      3.16 o 
   1   7  10      148.46      149.76      2.22 o 
   2   7  10       12.16       10.16      0.75 o 
   3   7  10       20.21       21.38      0.87 o 
   4   7  10        2.48        2.51      0.39 o 
  -2   8  10        1.18        1.80      0.48 o 
  -1   8  10       26.66       25.38      0.70 o 
   0   8  10        4.10        4.73      0.40 o 
   1   8  10       22.56       21.55      0.66 o 
   2   8  10        3.95        5.09      0.55 o 
   3   8  10       34.54       35.45      1.09 o 
   4   8  10       14.16       14.09      0.59 o 
  -2   9  10        0.33       -0.09      0.50 o 
  -1   9  10       92.73       86.61      5.04 o 
   0   9  10       14.75       15.03      0.54 o 
   1   9  10       43.39       44.03      0.93 o 
   2   9  10       41.53       42.28      1.32 o 
   3   9  10        1.82        2.35      0.43 o 
  -1  10  10        1.08        1.17      0.28 o 
   0  10  10        0.61        0.45      0.74 o 
   1  10  10        0.27        0.77      0.26 o 
   2  10  10        9.29       10.58      0.66 o 
   3  10  10        0.05        0.43      0.32 o 
  -1  11  10        1.75        1.11      0.21 o 
   0  11  10       12.76       11.69      0.61 o 
   1  11  10        0.11        0.25      0.27 o 
   2  11  10        2.83        2.63      0.41 o 
   1  12  10        0.22        0.29      0.26 o 
  -1  -5  11        0.45        0.74      0.21 o 
   0  -5  11        5.63        5.57      0.29 o 
   1  -5  11        4.91        5.57      0.42 o 
  -2  -4  11        0.66        0.50      0.30 o 
  -1  -4  11        2.92        3.32      0.31 o 
   0  -4  11        6.27        6.87      0.38 o 
   1  -4  11        0.83        0.46      0.24 o 
  -3  -3  11        1.86        2.22      0.30 o 
  -2  -3  11        1.42        0.98      0.37 o 
  -1  -3  11        5.31        6.37      0.38 o 
   0  -3  11        0.59        0.57      0.32 o 
   1  -3  11       25.44       26.37      0.65 o 
   2  -3  11        0.43       -0.04      0.41 o 
  -3  -2  11        9.90        7.79      0.48 o 
  -2  -2  11        0.03        0.27      0.43 o 
  -1  -2  11        0.06       -0.44      0.44 o 
   0  -2  11       62.26       65.45      1.30 o 
   1  -2  11       11.26       11.91      0.93 o 
   2  -2  11        0.08        0.14      0.44 o 
   3  -2  11        7.65        6.49      0.41 o 
  -3  -1  11       35.39       34.55      1.03 o 
  -2  -1  11        8.77        8.70      0.64 o 
  -1  -1  11       49.34       52.76      1.12 o 
   0  -1  11        1.66        1.38      0.31 o 
   1  -1  11        0.82        1.62      0.78 o 
   2  -1  11        3.34        4.45      0.52 o 
   3  -1  11        7.44        7.34      0.53 o 
  -3   0  11       12.92       10.12      0.68 o 
  -2   0  11        0.05       -0.25      0.60 o 
  -1   0  11        0.06        0.04      0.44 o 
   0   0  11        3.41        2.78      0.46 o 
   1   0  11       11.22       10.96      0.76 o 
   2   0  11        9.85        7.81      0.60 o 
   3   0  11        0.82        0.98      0.39 o 
  -3   1  11       90.62       87.61      2.19 o 
  -2   1  11      116.82      121.03      2.89 o 
  -1   1  11      138.95      137.53      6.61 o 
   0   1  11      115.55      124.89      2.03 o 
   1   1  11        1.48        1.42      0.29 o 
   2   1  11       20.54       20.07      0.94 o 
   3   1  11        3.32        4.05      0.48 o 
  -3   2  11        5.42        4.16      0.44 o 
  -2   2  11       59.53       59.95      1.80 o 
  -1   2  11       40.68       37.65      0.84 o 
   0   2  11       14.74       17.13      0.55 o 
   1   2  11       39.12       29.02      0.69 o 
   2   2  11        5.35        3.57      0.52 o 
   3   2  11        5.08        3.73      0.52 o 
   4   2  11       11.08        9.92      0.53 o 
  -3   3  11        0.11        0.53      0.34 o 
  -2   3  11      138.46      146.40      3.12 o 
  -1   3  11       28.47       30.51      0.80 o 
   0   3  11       25.34       26.06      0.67 o 
   1   3  11       24.72       24.29      0.63 o 
   2   3  11        1.13        1.24      0.46 o 
   3   3  11        0.03       -0.05      0.53 o 
   4   3  11        3.04        2.54      0.39 o 
  -3   4  11       28.43       30.96      0.93 o 
  -2   4  11       50.18       48.64      1.41 o 
  -1   4  11      295.61      299.44     10.32 o 
   0   4  11      252.92      240.04      2.84 o 
   1   4  11       22.81       23.37      0.68 o 
   2   4  11       97.66       81.67      2.39 o 
   3   4  11        0.06        0.46      0.52 o 
   4   4  11       15.61       15.85      0.64 o 
  -3   5  11        6.92        6.70      0.53 o 
  -2   5  11        0.23       -0.53      0.59 o 
  -1   5  11      162.41      165.91      5.74 o 
   0   5  11       17.69       18.84      1.03 o 
   1   5  11        8.75        9.17      0.44 o 
   2   5  11       13.43       12.13      0.69 o 
   3   5  11        5.56        6.38      0.57 o 
   4   5  11        0.11        0.30      0.34 o 
  -3   6  11       10.89       10.62      0.50 o 
  -2   6  11        0.07       -0.55      0.55 o 
  -1   6  11       29.16       31.68      1.09 o 
   0   6  11      254.23      253.78      3.20 o 
   1   6  11       67.46       66.52      1.30 o 
   2   6  11        9.77       11.10      0.69 o 
   3   6  11       18.09       17.27      0.84 o 
   4   6  11        1.69        2.47      0.36 o 
  -2   7  11        1.16        1.69      0.44 o 
  -1   7  11      112.60      114.12      1.92 o 
   0   7  11       62.66       59.73      1.25 o 
   1   7  11        2.15        1.77      0.31 o 
   2   7  11        0.31       -0.36      0.60 o 
   3   7  11       11.17       11.35      0.62 o 
   4   7  11       33.90       32.56      0.96 o 
  -2   8  11        0.09        0.18      0.50 o 
  -1   8  11        1.30        2.33      0.61 o 
   0   8  11       14.33       13.83      0.55 o 
   1   8  11       64.81       65.93      1.42 o 
   2   8  11       28.50       25.05      0.93 o 
   3   8  11        2.26        1.88      0.43 o 
  -2   9  11        2.43        1.88      0.34 o 
  -1   9  11       43.97       44.81      1.96 o 
   0   9  11       50.14       49.42      1.06 o 
   1   9  11        3.63        3.21      0.31 o 
   2   9  11        8.28        7.65      0.57 o 
   3   9  11        3.83        4.46      0.41 o 
  -1  10  11        0.09        0.06      0.25 o 
   0  10  11        1.72        1.67      0.28 o 
   1  10  11        6.23        6.51      0.36 o 
   2  10  11        7.20        6.12      0.48 o 
   3  10  11        0.90        0.84      0.28 o 
   0  11  11        8.34        9.04      0.35 o 
   1  11  11        2.49        2.12      0.24 o 
   2  11  11        4.55        4.87      0.37 o 
  -1  -4  12        1.81        2.30      0.29 o 
   0  -4  12        6.43        7.15      0.31 o 
  -2  -3  12        0.33        0.55      0.27 o 
  -1  -3  12        2.83        2.78      0.34 o 
   0  -3  12        0.07        0.45      0.26 o 
   1  -3  12        1.72        1.99      0.25 o 
  -2  -2  12        0.42       -0.12      0.46 o 
  -1  -2  12       13.49       12.48      0.47 o 
   0  -2  12        6.50        7.70      0.41 o 
   1  -2  12        0.50        0.37      0.58 o 
   2  -2  12        1.62        1.48      0.30 o 
  -3  -1  12        0.17        0.39      0.28 o 
  -2  -1  12        0.43        0.39      0.48 o 
  -1  -1  12       27.65       28.04      0.69 o 
   0  -1  12       21.03       20.69      0.61 o 
   1  -1  12        0.48        0.98      0.34 o 
   2  -1  12        0.29        0.75      0.32 o 
  -3   0  12       60.26       61.33      1.57 o 
  -2   0  12       43.98       45.68      1.46 o 
  -1   0  12       10.42       11.59      0.52 o 
   0   0  12      119.45      121.48      2.01 o 
   1   0  12        2.12        2.77      0.54 o 
   2   0  12        2.93        2.33      0.48 o 
   3   0  12        3.76        3.70      0.41 o 
  -3   1  12        1.68        2.15      0.39 o 
  -2   1  12        5.26        4.37      0.57 o 
  -1   1  12       81.47       86.38      1.69 o 
   0   1  12       42.03       41.21      0.88 o 
   1   1  12       14.35        8.69      0.44 o 
   2   1  12        4.12        5.00      0.52 o 
   3   1  12       14.51       16.58      0.64 o 
  -3   2  12       13.14       13.82      0.60 o 
  -2   2  12      102.36      106.91      2.59 o 
  -1   2  12       14.65       14.33      0.59 o 
   0   2  12      119.85      121.94      4.60 o 
   1   2  12       74.90       66.57      1.34 o 
   2   2  12        4.26        5.76      0.55 o 
   3   2  12        0.50       -0.05      0.52 o 
  -3   3  12        3.93        4.13      0.41 o 
  -2   3  12        3.16        3.81      0.52 o 
  -1   3  12       12.84       12.22      0.54 o 
   0   3  12       45.71       50.00      1.84 o 
   1   3  12       16.37       11.64      0.50 o 
   2   3  12       24.49       18.43      0.82 o 
   3   3  12        1.49        2.31      0.44 o 
  -3   4  12       12.75       14.35      0.57 o 
  -2   4  12        0.51        0.32      0.39 o 
  -1   4  12       47.70       46.76      1.02 o 
   0   4  12        9.10        7.03      0.40 o 
   1   4  12       21.58       17.66      0.61 o 
   2   4  12       26.27       20.27      0.85 o 
   3   4  12        1.21        0.55      0.44 o 
  -3   5  12        6.86        7.17      0.44 o 
  -2   5  12       11.60       11.95      0.73 o 
  -1   5  12       14.64       15.45      0.60 o 
   0   5  12       20.82       20.59      0.63 o 
   1   5  12        8.89        9.30      0.49 o 
   2   5  12       30.47       23.84      0.91 o 
   3   5  12        0.69        0.36      0.39 o 
  -2   6  12        1.76        3.08      0.37 o 
  -1   6  12        1.43        2.16      0.31 o 
   0   6  12       24.47       22.80      1.65 o 
   1   6  12       16.72       15.38      0.74 o 
   2   6  12        8.60        5.21      0.53 o 
   3   6  12       13.09       11.12      0.62 o 
  -2   7  12        1.19        1.44      0.34 o 
  -1   7  12       19.17       17.38      0.68 o 
   0   7  12        1.02        0.90      0.36 o 
   1   7  12        2.22        1.85      0.39 o 
   2   7  12        0.53       -0.34      0.62 o 
   3   7  12        1.82        3.32      0.39 o 
  -2   8  12        0.57        1.33      0.32 o 
  -1   8  12        0.98        1.05      0.28 o 
   0   8  12        5.84        6.31      0.39 o 
   1   8  12        0.53        0.67      0.28 o 
   2   8  12       17.52       17.45      0.78 o 
   3   8  12        0.57        0.59      0.32 o 
  -1   9  12        7.17        8.53      0.52 o 
   0   9  12       21.34       21.77      1.84 o 
   1   9  12        1.93        2.61      0.28 o 
   2   9  12        3.58        3.59      0.41 o 
   3   9  12        2.82        2.79      0.36 o 
  -1  10  12        0.50        0.11      0.28 o 
   0  10  12        0.01        0.41      0.26 o 
   1  10  12        0.01        0.36      0.20 o 
   2  10  12        0.06       -0.41      0.41 o 
   1  11  12       12.55       14.01      0.39 o 
   0  -3  13        0.00        0.08      0.20 o 
  -1  -2  13        3.55        4.30      0.42 o 
   0  -2  13        1.17        1.54      0.43 o 
   1  -2  13        3.21        3.10      0.25 o 
  -2  -1  13        0.32        0.80      0.28 o 
  -1  -1  13        0.74        0.73      0.55 o 
   0  -1  13       11.23       10.86      0.43 o 
   1  -1  13        0.14       -0.31      0.45 o 
   2  -1  13        2.27        2.86      0.34 o 
  -2   0  13        2.51        2.58      0.41 o 
  -1   0  13        7.50        7.11      0.40 o 
   0   0  13        2.28        2.79      0.31 o 
   1   0  13        0.00       -0.01      0.31 o 
   2   0  13        2.60        2.17      0.37 o 
  -2   1  13        2.53        3.72      0.44 o 
  -1   1  13        0.80        0.72      0.28 o 
   0   1  13        1.54        0.77      0.34 o 
   1   1  13       10.59       10.70      0.46 o 
   2   1  13        0.56       -0.09      0.48 o 
  -2   2  13       29.23       31.69      0.91 o 
  -1   2  13        7.46        6.54      0.42 o 
   0   2  13        0.11       -0.03      0.52 o 
   1   2  13        1.04        0.06      0.42 o 
   2   2  13        0.14       -0.36      0.46 o 
   3   2  13        2.69        4.07      0.37 o 
  -2   3  13        0.07       -0.14      0.55 o 
  -1   3  13        1.86        2.29      0.33 o 
   0   3  13        0.51        0.83      0.30 o 
   1   3  13        1.93        0.82      0.44 o 
   2   3  13        1.00        0.37      0.37 o 
   3   3  13        2.03        3.63      0.41 o 
  -2   4  13       14.38       13.75      0.66 o 
  -1   4  13        7.55        8.12      0.47 o 
   0   4  13        6.39        8.35      0.70 o 
   1   4  13        0.32        0.81      0.32 o 
   2   4  13        2.55        1.94      0.43 o 
   3   4  13        3.12        3.45      0.39 o 
  -2   5  13        0.61        0.04      0.53 o 
  -1   5  13       18.75       20.54      0.58 o 
   0   5  13        1.79        1.09      0.34 o 
   1   5  13       10.02       11.70      0.48 o 
   2   5  13        0.01        0.05      0.48 o 
   3   5  13        9.22        8.89      0.55 o 
  -2   6  13        8.82       10.74      0.52 o 
  -1   6  13        0.20       -0.22      0.34 o 
   0   6  13        6.82        7.13      0.42 o 
   1   6  13        7.19        6.91      0.68 o 
   2   6  13       10.00        8.36      0.62 o 
   3   6  13        4.53        3.61      0.41 o 
  -2   7  13        3.82        4.59      0.37 o 
  -1   7  13        3.58        3.17      0.85 o 
   0   7  13        1.42        2.36      0.26 o 
   1   7  13       11.01       12.54      0.50 o 
   2   7  13        0.75        1.44      0.34 o 
   3   7  13       11.08       10.55      0.52 o 
  -1   8  13       19.17       23.63      1.52 o 
   0   8  13        6.43        6.80      0.83 o 
   1   8  13        0.44        0.31      0.29 o 
   2   8  13        9.79       10.33      0.55 o 
   3   8  13        0.02        0.55      0.23 o 
  -1   9  13       11.94       13.45      0.50 o 
   0   9  13        6.67        5.03      0.44 o 
   1   9  13        0.01       -0.21      0.31 o 
   2   9  13        0.50        0.39      0.28 o 
   0  10  13       11.65       14.34      0.39 o 
   1  10  13        1.17        0.69      0.25 o 
  -1  -1  14       19.72       18.78      0.46 o 
   0  -1  14        4.10        4.59      0.56 o 
   1  -1  14        4.72        5.22      0.26 o 
  -1   0  14        0.16        0.20      0.24 o 
   0   0  14        2.54        2.99      0.54 o 
   1   0  14        1.40        2.20      0.34 o 
  -1   1  14        2.14        1.68      0.26 o 
   0   1  14       14.37       12.92      0.47 o 
   1   1  14        6.18        9.19      0.39 o 
   2   1  14        1.82        2.28      0.34 o 
  -2   2  14        1.34        1.28      0.32 o 
  -1   2  14        8.45        8.17      0.38 o 
   0   2  14        3.44        3.82      0.31 o 
   1   2  14        3.71        3.25      0.30 o 
   2   2  14        0.00        0.27      0.30 o 
  -2   3  14       12.91       14.46      0.59 o 
  -1   3  14       24.87       26.06      0.60 o 
   0   3  14        2.28        2.72      0.31 o 
   1   3  14       23.26       21.57      0.61 o 
   2   3  14        2.56        1.33      0.36 o 
  -2   4  14        0.01       -0.41      0.41 o 
  -1   4  14        0.51        0.37      0.73 o 
   0   4  14       38.24       42.17      0.91 o 
   1   4  14        0.74        1.45      0.25 o 
   2   4  14        0.89        0.68      0.30 o 
  -2   5  14        6.77        5.98      0.37 o 
  -1   5  14       11.39       10.45      0.40 o 
   0   5  14        0.03        0.07      0.30 o 
   1   5  14        6.68        9.82      0.54 o 
   2   5  14        8.46        8.87      0.55 o 
  -1   6  14        1.07        1.31      0.27 o 
   0   6  14        1.79        1.82      0.26 o 
   1   6  14        0.00        0.00      0.32 o 
   2   6  14        3.45        2.29      0.41 o 
  -1   7  14       18.68       20.67      0.57 o 
   0   7  14        0.00       -0.37      0.38 o 
   1   7  14       14.67       15.62      0.59 o 
   2   7  14        0.00       -0.30      0.41 o 
   0   8  14        2.24        1.39      0.24 o 
   1   8  14        0.27        0.41      0.23 o 
   2   8  14        1.85        1.97      0.28 o 
   0   9  14        2.10        2.25      0.21 o 
   1   9  14        0.03        0.26      0.21 o 
   0   1  15        0.55        0.76      0.20 o 
  -1   2  15        2.76        2.21      0.22 o 
   0   2  15        7.40        9.44      0.55 o 
   1   2  15        1.29        0.90      0.21 o 
  -1   3  15       13.36       14.32      0.40 o 
   0   3  15       11.00       11.24      0.39 o 
   1   3  15        4.42        6.00      0.28 o 
  -1   4  15        3.25        3.50      0.25 o 
   0   4  15       25.81       29.57      0.83 o 
   1   4  15        0.92        1.35      0.24 o 
  -1   5  15        0.85        1.09      0.44 o 
   0   5  15        0.65        1.35      0.24 o 
   1   5  15       13.45       15.35      0.43 o 
   0   6  15        0.12        0.03      0.31 o 
   1   6  15        0.08       -0.06      0.33 o 
   0   7  15        0.33        0.36      0.29 o 
   1   7  15        0.44        1.66      0.23 o 
                                                 
